# Supplementary material for: Comparative single-cell genomics of Atribacterota JS1 in the Japan Trench hadal sedimentary biosphere
Source: mSphere. 2024 Jan 3;9(1):e00337-23. doi: 10.1128/msphere.00337-23 (PMC10826368; doi:10.1128/msphere.00337-23)
Supplement: Table S1 — Sampling locations and holes during IODP Expedition 386. [file msphere.00337-23-s0002.xlsx]

## Sheet: Sites
Comparative Single-Cell Genomics of Atribacterota JS1 from the Japan trench subsurface bioshpere
Supplementary table 1 Sampling locations and holes during IODP Expedition 386.
				Single-cell genome analysis		16S/metagenome analysis/Headspace		Porewater geochemistry		Organic geochemistry
Site	Latitude	Longitude	Water depth (m)	Holes	Depth of section 1 (cmbsf)	Holes	Depth of section 1 (cmbsf)	Holes	Depth of section 1 (cmbsf)	Holes	Depth of section 1 (cmbsf)
M0081	36°4.336′N	142°44.14′E	8020	E	94-97	F	104-107	F	92	F	91-93
M0087	39°26.439′N	144°12.971′E	7520	C	70.5-73.5	D	105-108	D	92.5	D	90-92
M0090	38°17.834′N	144°3.549′E	7445	C	94.5-97.5	D	47.5-50.5	D	35	B	90-92
M0091	37°24.747′N	143°43.729′E	7802	C	63.5-66.5	D	22-25	D	10	D	10-12
M0093	39°4.909′N	144°13.000′E	7454	A	64.5-67.5	B	44.5-47.5	B	33	B	32-34
M0094	39°14.854′N	144°12.309′E	7349	A	67.5-70.5	B	34.5-37.5	B	22	B	22-24
