# Supplementary material for: Comparative single-cell genomics of Atribacterota JS1 in the Japan Trench hadal sedimentary biosphere
Source: mSphere. 2024 Jan 3;9(1):e00337-23. doi: 10.1128/msphere.00337-23 (PMC10826368; doi:10.1128/msphere.00337-23)
Supplement: Table S2 — Summarized geochemical data. [file msphere.00337-23-s0003.xlsx]

## Sheet: Sheet1
Comparative Single-Cell Genomics of Atribacterota JS1 from the Japan trench subsurface bioshpere
Supplementary table 2 Summarized geochemical data.
Organic geochemistry
Hole	Depth of section 1 (cmbsf)	TS [%]	TC [%]	TOC [%]
M0081F	91-93	0.295	1.54	1.42
M0087D	90-92	0.425	0.902	0.888
M0090B	90-92	0.157	0.915	0.84
M0091D	10-12	0.213	1.44	1.33
M0093B	32-34	0.268	1.16	1.1
M0094B	22-24	0.271	0.569	0.531
Porewater geochemistry
Hole	Depth of section 1 (cmbsf)	Salinity index	NH4 (mM)	V (nM)	Cu (nM)	Zn (nM)	Rb (nM)	Mo (nM)	Cs (nM)	Pb (nM)	U (nM)	Li (uM)	B (uM)	Si (uM)	Mn (uM)	Fe (uM)	Sr (uM)	Ba (uM)	Cl (mM)	Br (mM)	SO4 (mM)
M0081F	92	34.669	0.612665	183.806	0	232.234	1842.33	23.3325	3.24879	0	5.20196	25.6088	570.319	891.844	202.303	39.5414	88.0485	0.554154	549.51	0.846287	22.7368
M0087D	92.5	34.885	0.413376	35.7144	15.8872	53.957	1411.55	34.4011	2.37526	0	6.26572	26.7708	539.755	757.908	216.247	189.417	90.8557	0.435568	549.301	0.845209	26.2028
M0090D	35	34.237	1.1024	142.517	35.4719	623.298	1559.46	44.877	2.5787	0.292804	9.61214	20.5213	493.249	885.133	195.209	13.711	84.7481	0.70646	549.255	0.896309	16.9347
M0091D	10	34.291	0.823902	189.356	900.37	74.8103	1391.43	9085.52	3.06665	0.239928	115.75	22.4769	545.264	761.982	1738.19	28.7126	99.4049	3.69388	541.748	0.834452	25.841
M0093B	33	33.751	0.789566	66.5281	55.3608	116.485	1639.76	73.5168	3.32404	0	20.9114	21.8418	524.026	811.362	363.879	64.9706	84.912	0.553744	538.735	0.854865	20.2206
M0094B	22	35.155	0.341809	0	127.249	250.742	1512.21	35.724	2.49924	1.14398	4.61493	30.2998	576.473	895.777	294.149	541.926	87.7845	0.534171	540.682	0.831859	25.1342
Headspace
Hole	Depth of section 1 (cmbsf)	Methane (ppm)	Ethylene (ppm)	Ethane (ppm)	Propylene (ppm)	Propane (ppm)	n-Butane (ppm)
M0081F	104-107	135.613	0.678578	0.489316	0.355471	0.366317	0.0848476
M0087D	105-108	400.267	0.818925	0.674619	0.394235	0.604593	0.131339
M0090D	47.5-50.5	53.2124	0.599009	0.144069	0.265074	0.0719663	0
M0091D	22-25	120.825	0.889347	0.423523	0.472269	0.323594	0.129793
M0093B	44.5-47.5	174.533	0.821137	0.283261	0.349284	0.213184	0.0829145
M0094B	34.5-37.5	404.06	0.792957	0.287597	0.315507	0.220089	0
Geochemical data was obtained according to IODP Expedition 386 Preliminary Report
