# Supplementary material for: Comparative single-cell genomics of Atribacterota JS1 in the Japan Trench hadal sedimentary biosphere
Source: mSphere. 2024 Jan 3;9(1):e00337-23. doi: 10.1128/msphere.00337-23 (PMC10826368; doi:10.1128/msphere.00337-23)
Supplement: Table S3 — The quality of genomes obtained using single-cell and shotgun metagenomic sequencing in this study. [file msphere.00337-23-s0004.xlsx]

## Sheet: Sheet1
Comparative Single-Cell Genomics of Atribacterota JS1 from the Japan trench subsurface bioshpere
Supplementary table 3 The quality of genomes obtained using single-cell and shotgun metagenomic sequencing in this study.
Bin Id	Sequencing method	Marker lineage	Completeness	Contamination	quality	num_seqs	sum_len	max_len	domain	phylum	class	order	family	genus	species	site	GC content	N50 (length)	N50 (contigs)	16S_num_seqs	16S_max_len	condition
E386M0081F1H1.c_00000	Metagenomic sequencing	k__Bacteria (UID203)	64.01	53.69	Contamination	3284	4155902	5045	d__Bacteria	p__Actinobacteriota	c__Acidimicrobiia	o__	f__	g__	s__	M0081	63.28	1211	1378	1	789	Frozen sediment
E386M0081F1H1.c_00001	Metagenomic sequencing	root (UID1)	0	0	Comp=0%	1	1020	1020	-	-	-	-	-	-	-	M0081	60.1	1020	1	0	0	Frozen sediment
E386M0081F1H1.c_00002	Metagenomic sequencing	k__Bacteria (UID3187)	76.49	5.18	Medium Quality	662	2830243	30088	d__Bacteria	p__Acidobacteriota	c__Aminicenantia	o__Aminicenantales	f__Aminicenantaceae	g__	s__	M0081	43.11	5492	156	0	0	Frozen sediment
E386M0081F1H1.c_00003	Metagenomic sequencing	o__Rhizobiales (UID3447)	61.99	30.34	Contamination	1732	2610677	4739	d__Bacteria	p__Proteobacteria	c__Alphaproteobacteria	o__Rhizobiales	f__Methyloligellaceae	g__UBA2767	s__	M0081	60.63	1492	645	0	0	Frozen sediment
E386M0081F1H1.c_00004	Metagenomic sequencing	k__Bacteria (UID203)	98.28	182.41	Contamination	1629	7662481	32715	d__Bacteria	p__Proteobacteria	c__Alphaproteobacteria	o__Rhizobiales	f__Methyloligellaceae	g__Methyloceanibacter	s__	M0081	60.88	5257	442	0	0	Frozen sediment
E386M0081F1H1.c_00005	Metagenomic sequencing	k__Bacteria (UID1453)	91.5	8.12	Medium Quality	207	2679488	74856	d__Bacteria	p__Actinobacteriota	c__Acidimicrobiia	o__UBA5794	f__UBA5794	g__	s__	M0081	65.3	18935	44	0	0	Frozen sediment
E386M0081F1H1.c_00006	Metagenomic sequencing	c__Alphaproteobacteria (UID3337)	72.76	29.37	Contamination	2522	3969822	5931	d__Bacteria	p__Proteobacteria	c__Alphaproteobacteria	o__Rhodobacterales	f__	g__	s__	M0081	67.47	1568	917	0	0	Frozen sediment
E386M0081F1H1.c_00007	Metagenomic sequencing	k__Bacteria (UID203)	79.75	108.05	Contamination	5772	7709362	4380	d__Bacteria	p__B130-G9	c__B130-G9	o__	f__	g__	s__	M0081	65.83	1301	2369	0	0	Frozen sediment
E386M0081F1H1.c_00008	Metagenomic sequencing	root (UID1)	0	0	Comp=0%	7	10587	2104	-	-	-	-	-	-	-	M0081	62.22	1513	3	0	0	Frozen sediment
E386M0081F1H1.c_00009	Metagenomic sequencing	k__Bacteria (UID203)	54.75	21.47	Contamination	2006	2925284	4461	d__Bacteria	p__Proteobacteria	c__Gammaproteobacteria	o__Xanthomonadales	f__SZUA-36	g__SZUA-36	s__	M0081	50.88	1436	770	0	0	Frozen sediment
E386M0081F1H1.c_00010	Metagenomic sequencing	k__Bacteria (UID203)	67.62	29.47	Contamination	1961	2897256	5218	d__Bacteria	p__Abyssubacteria	c__SURF-5	o__	f__	g__	s__	M0081	58.13	1450	741	0	0	Frozen sediment
E386M0081F1H1.c_00011	Metagenomic sequencing	k__Bacteria (UID2495)	91.19	2.2	High Quality	374	2806810	45900	d__Bacteria	p__Gemmatimonadota	c__Gemmatimonadetes	o__Gemmatimonadales	f__GWC2-71-9	g__N074bin45	s__N074bin45 sp004357415	M0081	64.99	10433	80	0	0	Frozen sediment
E386M0081F1H1.c_00012	Metagenomic sequencing	k__Bacteria (UID3187)	71.71	3.36	Medium Quality	1098	3693425	17229	d__Bacteria	p__Desulfobacterota	c__RBG-13-61-14	o__RBG-13-61-14	f__	g__	s__	M0081	56.71	3955	302	0	0	Frozen sediment
E386M0081F1H1.c_00013	Metagenomic sequencing	k__Bacteria (UID2565)	65.66	9.21	Medium Quality	1557	2654013	6855	d__Bacteria	p__Planctomycetota	c__Phycisphaerae	o__Sedimentisphaerales	f__Anaerohalophaeraceae	g__	s__	M0081	49.25	1718	534	0	0	Frozen sediment
E386M0081F1H1.c_00014	Metagenomic sequencing	root (UID1)	0	0	Comp=0%	1	1397	1397	-	-	-	-	-	-	-	M0081	62.78	1397	1	0	0	Frozen sediment
E386M0081F1H1.c_00015	Metagenomic sequencing	k__Bacteria (UID203)	2.39	0	Low Quality	52	66958	2121	-	-	-	-	-	-	-	M0081	67.82	1291	23	0	0	Frozen sediment
E386M0081F1H1.c_00016	Metagenomic sequencing	k__Bacteria (UID203)	12.07	0	Low Quality	346	541577	6233	d__Bacteria	p__Proteobacteria	c__Alphaproteobacteria	o__Rhizobiales	f__OSC116	g__	s__	M0081	51.37	1544	122	0	0	Frozen sediment
E386M0081F1H1.c_00017	Metagenomic sequencing	root (UID1)	0	0	Comp=0%	2	2289	1283	-	-	-	-	-	-	-	M0081	58.24	1283	1	0	0	Frozen sediment
E386M0081F1H1.c_00018	Metagenomic sequencing	root (UID1)	0	0	Comp=0%	18	23430	1751	-	-	-	-	-	-	-	M0081	67.84	1386	8	0	0	Frozen sediment
E386M0081F1H1.c_00019	Metagenomic sequencing	root (UID1)	0	0	Comp=0%	2	2730	1631	-	-	-	-	-	-	-	M0081	74.21	1631	1	0	0	Frozen sediment
E386M0081F1H1.c_00020	Metagenomic sequencing	k__Bacteria (UID203)	68.71	66.68	Contamination	5534	7521599	4479	d__Bacteria	p__Desulfobacterota	c__Desulfobacteria	o__Desulfobacterales	f__	g__	s__	M0081	46.07	1329	2247	1	408	Frozen sediment
E386M0081F1H1.c_00021	Metagenomic sequencing	root (UID1)	0	0	Comp=0%	1	1005	1005	-	-	-	-	-	-	-	M0081	65.37	1005	1	0	0	Frozen sediment
E386M0081F1H1.c_00022	Metagenomic sequencing	root (UID1)	0	0	Comp=0%	1	1171	1171	-	-	-	-	-	-	-	M0081	52.86	1171	1	0	0	Frozen sediment
E386M0081F1H1.c_00023	Metagenomic sequencing	k__Bacteria (UID1452)	26.98	3.99	Low Quality	1348	1891407	6751	d__Bacteria	p__Actinobacteriota	c__UBA1414	o__	f__	g__	s__	M0081	46.7	1293	505	9	1494	Frozen sediment
E386M0081F1H1.c_00024	Metagenomic sequencing	k__Bacteria (UID1452)	79.36	2.97	Medium Quality	376	916251	10079	d__Bacteria	p__Chloroflexota	c__Dehalococcoidia	o__Dehalococcoidales	f__Dehalococcoidaceae	g__	s__	M0081	59.78	2850	101	1	507	Frozen sediment
E386M0081F1H1.c_00025	Metagenomic sequencing	k__Bacteria (UID203)	10.82	0	Low Quality	298	421355	4813	-	-	-	-	-	-	-	M0081	54.12	1376	117	0	0	Frozen sediment
E386M0081F1H1.c_00026	Metagenomic sequencing	root (UID1)	0	0	Comp=0%	3	4453	2114	-	-	-	-	-	-	-	M0081	70.51	1293	2	0	0	Frozen sediment
E386M0081F1H1.c_00027	Metagenomic sequencing	k__Bacteria (UID1452)	92.73	30.02	Contamination	773	4677607	46180	d__Bacteria	p__Chloroflexota	c__Anaerolineae	o__Anaerolineales	f__UBA11858	g__B10-G9	s__	M0081	47.61	8798	132	1	948	Frozen sediment
E386M0081F1H1.c_00028	Metagenomic sequencing	c__Deltaproteobacteria (UID3216)	67.54	2.26	Medium Quality	774	2318110	18194	d__Bacteria	p__Desulfobacterota	c__Desulfobacteria	o__Desulfatiglandales	f__NaphS2	g__	s__	M0081	49.12	3320	229	0	0	Frozen sediment
E386M0081F1H1.c_00029	Metagenomic sequencing	root (UID1)	0	0	Comp=0%	1	1371	1371	-	-	-	-	-	-	-	M0081	56.97	1371	1	0	0	Frozen sediment
E386M0081F1H1.c_00030	Metagenomic sequencing	k__Bacteria (UID203)	75.96	67.63	Contamination	1983	3429453	6570	d__Bacteria	p__Proteobacteria	c__Alphaproteobacteria	o__Rhizobiales	f__Methyloligellaceae	g__Methyloceanibacter	s__	M0081	63.11	1780	696	0	0	Frozen sediment
E386M0081F1H1.c_00031	Metagenomic sequencing	k__Bacteria (UID203)	95.53	116.95	Contamination	2370	7560243	14308	d__Bacteria	p__Proteobacteria	c__Alphaproteobacteria	o__Rhizobiales	f__Hyphomicrobiaceae	g__	s__	M0081	58.02	3461	713	1	498	Frozen sediment
E386M0081F1H1.c_00032	Metagenomic sequencing	k__Bacteria (UID1452)	58.65	0.91	Medium Quality	1381	2759150	9729	d__Bacteria	p__Chloroflexota	c__Anaerolineae	o__B4-G1	f__SLSP01	g__PWVB01	s__	M0081	61.34	2105	433	0	0	Frozen sediment
E386M0081F1H1.c_00033	Metagenomic sequencing	k__Bacteria (UID2570)	85.98	2.15	Medium Quality	920	2443788	12656	d__Bacteria	p__Bacteroidota	c__Ignavibacteria	o__Ignavibacteriales	f__Ignavibacteriaceae	g__BMS3ABIN03	s__	M0081	35.19	3058	253	0	0	Frozen sediment
E386M0081F1H1.c_00034	Metagenomic sequencing	root (UID1)	0	0	Comp=0%	7	10457	2399	-	-	-	-	-	-	-	M0081	56.78	1525	3	0	0	Frozen sediment
E386M0081F1H1.c_00035	Metagenomic sequencing	k__Bacteria (UID2495)	85.47	0	Medium Quality	468	1864181	24849	d__Bacteria	p__Marinisomatota	c__Marinisomatia	o__Marinisomatales	f__J089	g__	s__	M0081	36.27	5340	106	0	0	Frozen sediment
E386M0081F1H1.c_00036	Metagenomic sequencing	k__Bacteria (UID203)	84.06	26.1	Contamination	727	2724143	22192	d__Bacteria	p__Actinobacteriota	c__Acidimicrobiia	o__IMCC26256	f__	g__	s__	M0081	68.81	4097	218	0	0	Frozen sediment
E386M0081F1H1.c_00037	Metagenomic sequencing	root (UID1)	0	0	Comp=0%	1	1059	1059	-	-	-	-	-	-	-	M0081	59.11	1059	1	0	0	Frozen sediment
E386M0081F1H1.c_00038	Metagenomic sequencing	root (UID1)	0	0	Comp=0%	1	1533	1533	-	-	-	-	-	-	-	M0081	62.49	1533	1	0	0	Frozen sediment
E386M0081F1H1.c_00039	Metagenomic sequencing	root (UID1)	0	0	Comp=0%	1	1167	1167	-	-	-	-	-	-	-	M0081	62.04	1167	1	0	0	Frozen sediment
E386M0081F1H1.c_00040	Metagenomic sequencing	k__Bacteria (UID203)	20.97	0	Low Quality	167	218478	2785	-	-	-	-	-	-	-	M0081	56.24	1224	68	0	0	Frozen sediment
E386M0081F1H1.c_00041	Metagenomic sequencing	root (UID1)	0	0	Comp=0%	1	1151	1151	-	-	-	-	-	-	-	M0081	62.81	1151	1	0	0	Frozen sediment
E386M0081F1H1.c_00042	Metagenomic sequencing	root (UID1)	0	0	Comp=0%	1	1321	1321	-	-	-	-	-	-	-	M0081	62.38	1321	1	0	0	Frozen sediment
E386M0081F1H1.c_00043	Metagenomic sequencing	root (UID1)	0	0	Comp=0%	7	9202	1764	-	-	-	-	-	-	-	M0081	62.4	1403	3	0	0	Frozen sediment
E386M0081F1H1.c_00044	Metagenomic sequencing	root (UID1)	0	0	Comp=0%	4	4493	1199	-	-	-	-	-	-	-	M0081	68.71	1115	2	0	0	Frozen sediment
E386M0081F1H1.c_00045	Metagenomic sequencing	k__Bacteria (UID203)	27.24	0.16	Low Quality	621	861570	2872	d__Bacteria	p__Gemmatimonadota	c__Gemmatimonadetes	o__SG8-23	f__UBA6960	g__	s__	M0081	62.84	1355	246	0	0	Frozen sediment
E386M0081F1H1.c_00046	Metagenomic sequencing	p__Actinobacteria (UID1454)	45.69	8.17	Low Quality	512	813759	11179	d__Bacteria	p__Actinobacteriota	c__UBA9087	o__	f__	g__	s__	M0081	46.88	1564	188	1	709	Frozen sediment
E386M0081F1H1.c_00047	Metagenomic sequencing	root (UID1)	0	0	Comp=0%	114	141706	2656	-	-	-	-	-	-	-	M0081	52.63	1144	48	0	0	Frozen sediment
E386M0081F1H1.c_00048	Metagenomic sequencing	c__Deltaproteobacteria (UID3216)	53.43	1.4	Medium Quality	969	1611448	7416	d__Bacteria	p__Desulfobacterota	c__Desulfarculia	o__Adiutricales	f__	g__	s__	M0081	52.23	1658	336	0	0	Frozen sediment
E386M0081F1H1.c_00049	Metagenomic sequencing	k__Bacteria (UID203)	36.87	6.97	Low Quality	1318	1843693	10233	d__Bacteria	p__Acidobacteriota	c__UBA6911	o__UBA6911	f__RPQK01	g__	s__	M0081	54.81	1345	511	0	0	Frozen sediment
E386M0081F1H1.c_00050	Metagenomic sequencing	c__Alphaproteobacteria (UID3305)	85.2	4.8	Medium Quality	620	3508300	31908	d__Bacteria	p__Proteobacteria	c__Alphaproteobacteria	o__Bin65	f__	g__	s__	M0081	64.34	6828	153	0	0	Frozen sediment
E386M0081F1H1.c_00051	Metagenomic sequencing	root (UID1)	0	0	Comp=0%	3	4885	2010	-	-	-	-	-	-	-	M0081	72.36	1737	2	0	0	Frozen sediment
E386M0081F1H1.c_00052	Metagenomic sequencing	root (UID1)	4.17	0	Low Quality	446	622686	5340	-	-	-	-	-	-	-	M0081	56.82	1364	181	0	0	Frozen sediment
E386M0081F1H1.c_00053	Metagenomic sequencing	k__Bacteria (UID203)	91.65	73.33	Contamination	4064	6864721	25875	d__Bacteria	p__Caldatribacteriota	c__JS1	o__SB-45	f__34-128	g__34-128	s__	M0081	35.98	1644	1291	1	1566	Frozen sediment
E386M0081F1H1.c_00054	Metagenomic sequencing	root (UID1)	0	0	Comp=0%	7	9068	1462	-	-	-	-	-	-	-	M0081	61.63	1280	4	0	0	Frozen sediment
E386M0081F1H1.c_00055	Metagenomic sequencing	root (UID1)	0	0	Comp=0%	3	3584	1397	-	-	-	-	-	-	-	M0081	44.22	1148	2	0	0	Frozen sediment
E386M0081F1H1.c_00056	Metagenomic sequencing	root (UID1)	0	0	Comp=0%	1	1194	1194	-	-	-	-	-	-	-	M0081	71.69	1194	1	0	0	Frozen sediment
E386M0081F1H1.c_00057	Metagenomic sequencing	root (UID1)	0	0	Comp=0%	2	3089	1743	-	-	-	-	-	-	-	M0081	66.56	1743	1	0	0	Frozen sediment
E386M0081F1H1.c_00058	Metagenomic sequencing	k__Bacteria (UID203)	12.07	0	Low Quality	132	212039	4466	-	-	-	-	-	-	-	M0081	72.08	1623	49	0	0	Frozen sediment
E386M0081F1H1.c_00059	Metagenomic sequencing	k__Bacteria (UID203)	98.28	165.62	Contamination	1222	7393718	49402	-	-	-	-	-	-	-	M0081	60.33	7563	272	1	895	Frozen sediment
E386M0081F1H1.c_00060	Metagenomic sequencing	k__Bacteria (UID203)	87.93	139.7	Contamination	5579	9483317	7324	d__Bacteria	p__Actinobacteriota	c__Acidimicrobiia	o__UBA5794	f__UBA5794	g__B3-G11	s__	M0081	61.54	1750	2014	0	0	Frozen sediment
E386M0081F1H1.c_00061	Metagenomic sequencing	k__Bacteria (UID203)	84.86	86.58	Contamination	5067	6869628	3686	d__Bacteria	p__Actinobacteriota	c__	o__	f__	g__	s__	M0081	68.42	1314	2031	0	0	Frozen sediment
E386M0081F1H1.c_00062	Metagenomic sequencing	root (UID1)	0	0	Comp=0%	1	1338	1338	-	-	-	-	-	-	-	M0081	43.87	1338	1	0	0	Frozen sediment
E386M0081F1H1.c_00063	Metagenomic sequencing	k__Bacteria (UID203)	14.08	0.48	Low Quality	118	156446	3668	d__Bacteria	p__Patescibacteria	c__ABY1	o__BM507	f__BM507	g__	s__	M0081	36.42	1272	49	0	0	Frozen sediment
E386M0081F1H1.c_00064	Metagenomic sequencing	k__Bacteria (UID203)	89.31	67.49	Contamination	2020	3840622	10041	d__Bacteria	p__Chloroflexota	c__Dehalococcoidia	o__SM23-28-2	f__	g__	s__	M0081	64.29	1966	652	0	0	Frozen sediment
E386M0081F1H1.c_00065	Metagenomic sequencing	k__Bacteria (UID3187)	91.03	6.32	Medium Quality	663	3884063	26689	d__Bacteria	p__Acidobacteriota	c__Thermoanaerobaculia	o__Thermoanaerobaculales	f__FEB-10	g__	s__	M0081	63.21	7088	167	0	0	Frozen sediment
E386M0081F1H1.c_00066	Metagenomic sequencing	k__Bacteria (UID203)	5.41	0	Low Quality	203	289819	3489	d__Bacteria	p__Firmicutes_A	c__Clostridia_A	o__Christensenellales	f__SZUA-584	g__	s__	M0081	49.81	1409	80	0	0	Frozen sediment
E386M0081F1H1.c_00067	Metagenomic sequencing	root (UID1)	8.33	0	Low Quality	329	737782	5577	d__Bacteria	p__Chloroflexota	c__Ellin6529	o__CSP1-4	f__CSP1-4	g__Palsa-1032	s__	M0081	67.72	2448	122	0	0	Frozen sediment
E386M0081F1H1.c_00068	Metagenomic sequencing	root (UID1)	0	0	Comp=0%	2	2572	1332	-	-	-	-	-	-	-	M0081	35.54	1332	1	0	0	Frozen sediment
E386M0081F1H1.c_00069	Metagenomic sequencing	k__Archaea (UID2)	5.4	0	Low Quality	150	192352	2354	-	-	-	-	-	-	-	M0081	31.94	1237	63	0	0	Frozen sediment
E386M0081F1H1.c_00070	Metagenomic sequencing	k__Archaea (UID2)	60.83	3.81	Medium Quality	818	1610914	8921	d__Archaea	p__Thermoproteota	c__Bathyarchaeia	o__TCS64	f__TCS64	g__RBG-16-57-9	s__	M0081	55.52	2108	261	0	0	Frozen sediment
E386M0081F1H1.c_00071	Metagenomic sequencing	k__Bacteria (UID203)	10.82	0	Low Quality	625	1041804	4597	d__Bacteria	p__Actinobacteriota	c__Acidimicrobiia	o__UBA5794	f__UBA5794	g__	s__	M0081	62.35	1707	222	0	0	Frozen sediment
E386M0081F1H1.c_00072	Metagenomic sequencing	k__Bacteria (UID203)	82.7	19.81	Contamination	1983	5449316	15287	d__Bacteria	p__Desulfobacterota	c__Desulfobacteria	o__Desulfobacterales	f__UBA2156	g__	s__	M0081	46.54	2904	630	1	1464	Frozen sediment
E386M0081F1H1.c_00073	Metagenomic sequencing	k__Bacteria (UID2565)	46.33	2.38	Low Quality	993	1992349	7326	d__Bacteria	p__Planctomycetota	c__Phycisphaerae	o__SM23-33	f__SM23-33	g__MVCS01	s__	M0081	67.88	2082	334	0	0	Frozen sediment
E386M0081F1H1.c_00074	Metagenomic sequencing	root (UID1)	0	0	Comp=0%	1	1229	1229	-	-	-	-	-	-	-	M0081	43.04	1229	1	0	0	Frozen sediment
E386M0081F1H1.c_00075	Metagenomic sequencing	k__Bacteria (UID203)	87.48	107.92	Contamination	7416	10775477	6661	d__Bacteria	p__Proteobacteria	c__	o__	f__	g__	s__	M0081	58.16	1437	2879	2	869	Frozen sediment
E386M0081F1H1.c_00076	Metagenomic sequencing	root (UID1)	0	0	Comp=0%	1	1600	1600	-	-	-	-	-	-	-	M0081	60.94	1600	1	0	0	Frozen sediment
E386M0081F1H1.c_00077	Metagenomic sequencing	k__Bacteria (UID3187)	22.61	0.85	Low Quality	1030	1627495	5525	d__Bacteria	p__Acidobacteriota	c__Bin61	o__Bin61	f__SMYC01	g__	s__	M0081	62.35	1560	369	0	0	Frozen sediment
E386M0081F1H1.c_00078	Metagenomic sequencing	k__Bacteria (UID203)	0.86	0	Low Quality	3	3772	1387	-	-	-	-	-	-	-	M0081	49.31	1336	2	0	0	Frozen sediment
E386M0081F1H1.d_c.005	Metagenomic sequencing	k__Bacteria (UID3187)	71.71	3.36	Medium Quality	1098	3693425	17229	d__Bacteria	p__Desulfobacterota	c__RBG-13-61-14	o__RBG-13-61-14	f__	g__	s__	M0081	56.71	3955	302	0	0	Frozen sediment
E386M0081F1H1.d_c.018	Metagenomic sequencing	k__Bacteria (UID1452)	79.36	2.97	Medium Quality	376	916251	10079	d__Bacteria	p__Chloroflexota	c__Dehalococcoidia	o__Dehalococcoidales	f__Dehalococcoidaceae	g__	s__	M0081	59.78	2850	101	1	507	Frozen sediment
E386M0081F1H1.d_c.022	Metagenomic sequencing	c__Deltaproteobacteria (UID3216)	67.54	2.26	Medium Quality	774	2318110	18194	d__Bacteria	p__Desulfobacterota	c__Desulfobacteria	o__Desulfatiglandales	f__NaphS2	g__	s__	M0081	49.12	3320	229	0	0	Frozen sediment
E386M0081F1H1.d_c.028	Metagenomic sequencing	k__Bacteria (UID2570)	85.98	2.15	Medium Quality	918	2439684	12656	d__Bacteria	p__Bacteroidota	c__Ignavibacteria	o__Ignavibacteriales	f__Ignavibacteriaceae	g__BMS3ABIN03	s__	M0081	35.18	3082	252	0	0	Frozen sediment
E386M0081F1H1.d_c.030	Metagenomic sequencing	k__Bacteria (UID2495)	85.47	0	Medium Quality	468	1864181	24849	d__Bacteria	p__Marinisomatota	c__Marinisomatia	o__Marinisomatales	f__J089	g__	s__	M0081	36.27	5340	106	0	0	Frozen sediment
E386M0081F1H1.d_c.044	Metagenomic sequencing	c__Deltaproteobacteria (UID3216)	53.43	1.4	Medium Quality	969	1611448	7416	d__Bacteria	p__Desulfobacterota	c__Desulfarculia	o__Adiutricales	f__	g__	s__	M0081	52.23	1658	336	0	0	Frozen sediment
E386M0081F1H1.d_c.047	Metagenomic sequencing	c__Alphaproteobacteria (UID3305)	85.2	4.8	Medium Quality	617	3498869	31908	d__Bacteria	p__Proteobacteria	c__Alphaproteobacteria	o__Bin65	f__	g__	s__	M0081	64.34	6845	152	0	0	Frozen sediment
E386M0081F1H1.d_mba.002	Metagenomic sequencing	k__Bacteria (UID3187)	93.59	7.08	Medium Quality	752	4051862	26689	d__Bacteria	p__Acidobacteriota	c__Thermoanaerobaculia	o__Thermoanaerobaculales	f__FEB-10	g__	s__	M0081	63.32	6935	178	0	0	Frozen sediment
E386M0081F1H1.d_mba.011	Metagenomic sequencing	k__Bacteria (UID1453)	89.74	2.14	Medium Quality	233	2698642	74856	d__Bacteria	p__Actinobacteriota	c__Acidimicrobiia	o__UBA5794	f__UBA5794	g__	s__	M0081	65.17	19281	44	0	0	Frozen sediment
E386M0081F1H1.d_mba.015	Metagenomic sequencing	k__Bacteria (UID209)	51.67	11.86	Contamination	295	815230	15500	d__Bacteria	p__Caldatribacteriota	c__JS1	o__SB-45	f__34-128	g__34-128	s__	M0081	33.91	2761	90	0	0	Frozen sediment
E386M0081F1H1.d_mba.016	Metagenomic sequencing	k__Bacteria (UID2565)	43.23	0.21	Low Quality	786	1803260	7326	d__Bacteria	p__Planctomycetota	c__Phycisphaerae	o__SM23-33	f__SM23-33	g__MVCS01	s__	M0081	68.02	2222	289	0	0	Frozen sediment
E386M0081F1H1.d_mba.017	Metagenomic sequencing	k__Bacteria (UID1453)	69.8	2.99	Medium Quality	422	1709911	22192	d__Bacteria	p__Actinobacteriota	c__Acidimicrobiia	o__IMCC26256	f__IMCC26256	g__	s__	M0081	68.93	4799	116	0	0	Frozen sediment
E386M0081F1H1.d_mba.025	Metagenomic sequencing	k__Bacteria (UID1453)	92.48	3.09	High Quality	231	2230781	49402	d__Bacteria	p__Actinobacteriota	c__Acidimicrobiia	o__UBA5794	f__UBA5794	g__B3-G11	s__	M0081	60.14	13777	47	0	0	Frozen sediment
E386M0081F1H1.d_mba.032	Metagenomic sequencing	k__Bacteria (UID1452)	90.91	5.45	Medium Quality	377	3203503	46180	d__Bacteria	p__Chloroflexota	c__Anaerolineae	o__Anaerolineales	f__UBA11858	g__B10-G9	s__	M0081	45.78	14563	69	1	948	Frozen sediment
E386M0081F1H1.d_mba.036	Metagenomic sequencing	k__Bacteria (UID3187)	80.05	6.1	Medium Quality	754	3058471	30088	d__Bacteria	p__Acidobacteriota	c__Aminicenantia	o__Aminicenantales	f__Aminicenantaceae	g__	s__	M0081	42.92	5033	177	0	0	Frozen sediment
E386M0081F1H1.d_mbi.001	Metagenomic sequencing	k__Bacteria (UID1453)	99.07	4.99	High Quality	544	2541275	29450	d__Bacteria	p__Actinobacteriota	c__Acidimicrobiia	o__UBA5794	f__UBA5794	g__	s__	M0081	60.96	7878	98	1	782	Frozen sediment
E386M0081F1H1.d_mbi.002	Metagenomic sequencing	o__Rhizobiales (UID3447)	92.27	1.09	High Quality	827	2662245	23032	d__Bacteria	p__Proteobacteria	c__Alphaproteobacteria	o__Rhizobiales	f__Hyphomicrobiaceae	g__	s__	M0081	59.91	4406	167	1	628	Frozen sediment
E386M0081F1H1.d_mbi.013	Metagenomic sequencing	k__Bacteria (UID238)	62.46	5.27	Medium Quality	739	1439839	14076	d__Bacteria	p__Caldatribacteriota	c__JS1	o__SB-45	f__34-128	g__34-128	s__	M0081	34.92	2024	209	0	0	Frozen sediment
E386M0081F1H1.d_mbi.033	Metagenomic sequencing	k__Archaea (UID2)	73.29	20.23	Contamination	2311	3774178	11475	d__Archaea	p__Thermoproteota	c__Bathyarchaeia	o__TCS64	f__TCS64	g__RBG-16-57-9	s__	M0081	55.2	1610	776	2	1494	Frozen sediment
E386M0081F1H1.d_mbi.044	Metagenomic sequencing	k__Bacteria (UID2495)	94.69	2.2	High Quality	489	2856268	45900	d__Bacteria	p__Gemmatimonadota	c__Gemmatimonadetes	o__Gemmatimonadales	f__GWC2-71-9	g__N074bin45	s__N074bin45 sp004357415	M0081	65.17	10021	83	0	0	Frozen sediment
E386M0081F1H1.mba_00001	Metagenomic sequencing	c__Deltaproteobacteria (UID3216)	75.26	18.27	Contamination	1459	4239653	15287	d__Bacteria	p__Desulfobacterota	c__Desulfobacteria	o__Desulfobacterales	f__UBA2156	g__	s__	M0081	46.39	3001	466	0	0	Frozen sediment
E386M0081F1H1.mba_00002	Metagenomic sequencing	k__Bacteria (UID1453)	85.67	23.66	Contamination	996	3206563	18193	d__Bacteria	p__Actinobacteriota	c__Acidimicrobiia	o__UBA5794	f__UBA5794	g__B3-G11	s__	M0081	59.23	3362	289	0	0	Frozen sediment
E386M0081F1H1.mba_00003	Metagenomic sequencing	k__Bacteria (UID1452)	52.67	19.31	Contamination	665	1572759	7876	d__Bacteria	p__Chloroflexota	c__Dehalococcoidia	o__SM23-28-2	f__RBG-16-64-32	g__CF-162	s__	M0081	65.98	2392	243	1	869	Frozen sediment
E386M0081F1H1.mba_00004	Metagenomic sequencing	k__Bacteria (UID1452)	42.24	0.18	Low Quality	769	1974410	9729	d__Bacteria	p__Chloroflexota	c__Anaerolineae	o__B4-G1	f__SLSP01	g__	s__	M0081	61.67	2570	261	0	0	Frozen sediment
E386M0081F1H1.mba_00005	Metagenomic sequencing	c__Alphaproteobacteria (UID3337)	33.89	3.03	Low Quality	612	1580857	31908	d__Bacteria	p__Proteobacteria	c__Alphaproteobacteria	o__Rhodobacterales	f__	g__	s__	M0081	66.85	2476	197	0	0	Frozen sediment
E386M0081F1H1.mba_00006	Metagenomic sequencing	k__Bacteria (UID1452)	75.56	63.12	Contamination	2921	5854296	7324	d__Bacteria	p__Acidobacteriota	c__UBA890	o__UBA890	f__	g__	s__	M0081	66.96	1936	1179	0	0	Frozen sediment
E386M0081F1H1.mba_00007	Metagenomic sequencing	c__Gammaproteobacteria (UID4267)	44.11	2.75	Low Quality	481	1318311	11072	d__Bacteria	p__Proteobacteria	c__Gammaproteobacteria	o__Woeseiales	f__Woeseiaceae	g__SZUA-117	s__	M0081	56.81	2813	159	0	0	Frozen sediment
E386M0081F1H1.mba_00008	Metagenomic sequencing	k__Archaea (UID2)	35.75	0	Low Quality	327	892995	8921	d__Archaea	p__Thermoproteota	c__Bathyarchaeia	o__TCS64	f__TCS64	g__RBG-16-57-9	s__	M0081	56.28	2823	116	0	0	Frozen sediment
E386M0081F1H1.mba_00009	Metagenomic sequencing	k__Bacteria (UID203)	33.07	0	Low Quality	561	1561998	14115	d__Bacteria	p__Proteobacteria	c__Gammaproteobacteria	o__Xanthomonadales	f__SZUA-36	g__SZUA-36	s__	M0081	52.63	2898	194	0	0	Frozen sediment
E386M0081F1H1.mba_00010	Metagenomic sequencing	k__Bacteria (UID3187)	93.59	7.08	Medium Quality	757	4066728	26689	d__Bacteria	p__Acidobacteriota	c__Thermoanaerobaculia	o__Thermoanaerobaculales	f__FEB-10	g__	s__	M0081	63.32	6870	179	0	0	Frozen sediment
E386M0081F1H1.mba_00011	Metagenomic sequencing	c__Alphaproteobacteria (UID3305)	42.99	6.13	Low Quality	564	1312615	7253	d__Bacteria	p__Proteobacteria	c__Alphaproteobacteria	o__Rhizobiales	f__Methyloligellaceae	g__UBA2767	s__	M0081	60.26	2290	204	0	0	Frozen sediment
E386M0081F1H1.mba_00012	Metagenomic sequencing	k__Bacteria (UID203)	17.24	0	Low Quality	103	261982	7157	d__Bacteria	p__Desulfobacterota	c__Desulfarculia	o__Adiutricales	f__	g__	s__	M0081	53.94	2495	37	0	0	Frozen sediment
E386M0081F1H1.mba_00013	Metagenomic sequencing	k__Bacteria (UID1453)	94.76	2.42	High Quality	318	2185193	29450	d__Bacteria	p__Actinobacteriota	c__Acidimicrobiia	o__UBA5794	f__UBA5794	g__	s__	M0081	61.21	9568	77	0	0	Frozen sediment
E386M0081F1H1.mba_00014	Metagenomic sequencing	k__Bacteria (UID2570)	82.68	5.04	Medium Quality	1095	3114523	12656	d__Bacteria	p__Bacteroidota	c__Ignavibacteria	o__Ignavibacteriales	f__Ignavibacteriaceae	g__BMS3ABIN03	s__	M0081	34.92	2981	336	0	0	Frozen sediment
E386M0081F1H1.mba_00015	Metagenomic sequencing	k__Bacteria (UID203)	39.97	5.26	Low Quality	441	1124564	10041	d__Bacteria	p__Chloroflexota	c__Dehalococcoidia	o__SM23-28-2	f__RBG-16-68-14	g__SZUA-185	s__	M0081	62.26	2556	151	0	0	Frozen sediment
E386M0081F1H1.mba_00016	Metagenomic sequencing	k__Bacteria (UID209)	45.82	0	Low Quality	291	802661	14076	d__Bacteria	p__Caldatribacteriota	c__JS1	o__SB-45	f__34-128	g__34-128	s__	M0081	34.5	2911	94	0	0	Frozen sediment
E386M0081F1H1.mba_00017	Metagenomic sequencing	k__Bacteria (UID1452)	68.01	0	Medium Quality	222	705439	10079	d__Bacteria	p__Chloroflexota	c__Dehalococcoidia	o__Dehalococcoidales	f__Dehalococcoidaceae	g__	s__	M0081	60.28	3380	67	1	507	Frozen sediment
E386M0081F1H1.mba_00018	Metagenomic sequencing	k__Bacteria (UID203)	92.16	101.13	Contamination	1672	5199725	24583	d__Bacteria	p__Proteobacteria	c__Alphaproteobacteria	o__Rhizobiales	f__Methyloligellaceae	g__Methyloceanibacter	s__	M0081	62.47	3286	464	1	754	Frozen sediment
E386M0081F1H1.mba_00019	Metagenomic sequencing	k__Bacteria (UID1453)	89.74	2.14	Medium Quality	234	2700494	74856	d__Bacteria	p__Actinobacteriota	c__Acidimicrobiia	o__UBA5794	f__UBA5794	g__	s__	M0081	65.17	19281	44	0	0	Frozen sediment
E386M0081F1H1.mba_00020	Metagenomic sequencing	o__Rhizobiales (UID3447)	85.03	0.6	Medium Quality	420	1995507	23032	d__Bacteria	p__Proteobacteria	c__Alphaproteobacteria	o__Rhizobiales	f__Hyphomicrobiaceae	g__	s__	M0081	60.19	6095	103	0	0	Frozen sediment
E386M0081F1H1.mba_00021	Metagenomic sequencing	o__Rhizobiales (UID3447)	69.4	2.56	Medium Quality	412	1806855	32715	d__Bacteria	p__Proteobacteria	c__Alphaproteobacteria	o__Rhizobiales	f__Methyloligellaceae	g__Methyloceanibacter	s__	M0081	63.55	5338	83	0	0	Frozen sediment
E386M0081F1H1.mba_00022	Metagenomic sequencing	k__Bacteria (UID209)	51.67	11.86	Contamination	297	826131	15500	d__Bacteria	p__Caldatribacteriota	c__JS1	o__SB-45	f__34-128	g__34-128	s__	M0081	33.95	2762	90	0	0	Frozen sediment
E386M0081F1H1.mba_00023	Metagenomic sequencing	k__Bacteria (UID2565)	43.23	0.21	Low Quality	786	1803260	7326	d__Bacteria	p__Planctomycetota	c__Phycisphaerae	o__SM23-33	f__SM23-33	g__MVCS01	s__	M0081	68.02	2222	289	0	0	Frozen sediment
E386M0081F1H1.mba_00024	Metagenomic sequencing	k__Bacteria (UID1453)	69.8	2.99	Medium Quality	422	1709911	22192	d__Bacteria	p__Actinobacteriota	c__Acidimicrobiia	o__IMCC26256	f__IMCC26256	g__	s__	M0081	68.93	4799	116	0	0	Frozen sediment
E386M0081F1H1.mba_00025	Metagenomic sequencing	c__Alphaproteobacteria (UID3305)	85.69	14.31	Contamination	969	3982729	28144	d__Bacteria	p__Proteobacteria	c__Alphaproteobacteria	o__Bin65	f__	g__	s__	M0081	64.83	5483	204	0	0	Frozen sediment
E386M0081F1H1.mba_00026	Metagenomic sequencing	k__Bacteria (UID1453)	48.9	3.65	Low Quality	764	1870574	12698	d__Bacteria	p__Actinobacteriota	c__Acidimicrobiia	o__Acidimicrobiales	f__Ilumatobacteraceae	g__	s__	M0081	60.31	2436	263	0	0	Frozen sediment
E386M0081F1H1.mba_00027	Metagenomic sequencing	c__Deltaproteobacteria (UID3216)	62.35	2.9	Medium Quality	679	2190564	18194	d__Bacteria	p__Desulfobacterota	c__Desulfobacteria	o__Desulfatiglandales	f__NaphS2	g__	s__	M0081	48.79	3476	208	0	0	Frozen sediment
E386M0081F1H1.mba_00028	Metagenomic sequencing	k__Bacteria (UID203)	84.03	15.91	Contamination	1221	4019802	14301	d__Bacteria	p__Proteobacteria	c__Alphaproteobacteria	o__Rhizobiales	f__Hyphomicrobiaceae	g__	s__	M0081	58.15	3555	363	1	498	Frozen sediment
E386M0081F1H1.mba_00029	Metagenomic sequencing	k__Bacteria (UID203)	62.15	19.3	Contamination	808	2327871	13229	d__Bacteria	p__Proteobacteria	c__Alphaproteobacteria	o__Rhizobiales	f__Hyphomicrobiaceae	g__Filomicrobium	s__	M0081	58.64	2972	261	0	0	Frozen sediment
E386M0081F1H1.mba_00030	Metagenomic sequencing	root (UID1)	8.33	0	Low Quality	408	860446	5319	-	-	-	-	-	-	-	M0081	62.61	2035	159	0	0	Frozen sediment
E386M0081F1H1.mba_00031	Metagenomic sequencing	k__Bacteria (UID1453)	92.48	3.09	High Quality	231	2230781	49402	d__Bacteria	p__Actinobacteriota	c__Acidimicrobiia	o__UBA5794	f__UBA5794	g__B3-G11	s__	M0081	60.14	13777	47	0	0	Frozen sediment
E386M0081F1H1.mba_00032	Metagenomic sequencing	c__Deltaproteobacteria (UID3216)	73.6	1.29	Medium Quality	937	3459592	17229	d__Bacteria	p__Desulfobacterota	c__RBG-13-61-14	o__RBG-13-61-14	f__	g__	s__	M0081	56.96	4218	271	0	0	Frozen sediment
E386M0081F1H1.mba_00033	Metagenomic sequencing	k__Bacteria (UID2495)	93.59	2.2	High Quality	479	3048768	45900	d__Bacteria	p__Gemmatimonadota	c__Gemmatimonadetes	o__Gemmatimonadales	f__GWC2-71-9	g__N074bin45	s__N074bin45 sp004357415	M0081	64.93	9596	92	0	0	Frozen sediment
E386M0081F1H1.mba_00034	Metagenomic sequencing	k__Bacteria (UID203)	12.93	0	Low Quality	146	279904	2872	d__Bacteria	p__Gemmatimonadota	c__Gemmatimonadetes	o__SG8-23	f__UBA6960	g__	s__	M0081	63.18	1908	64	0	0	Frozen sediment
E386M0081F1H1.mba_00035	Metagenomic sequencing	k__Bacteria (UID203)	18.03	0.31	Low Quality	205	457351	5218	d__Bacteria	p__Abyssubacteria	c__SURF-5	o__SURF-5	f__	g__	s__	M0081	60.63	2263	80	0	0	Frozen sediment
E386M0081F1H1.mba_00036	Metagenomic sequencing	root (UID1)	0	0	Comp=0%	140	337993	7209	-	-	-	-	-	-	-	M0081	62.77	2402	51	0	0	Frozen sediment
E386M0081F1H1.mba_00037	Metagenomic sequencing	k__Bacteria (UID203)	76.63	37.15	Contamination	1656	3931092	17108	d__Bacteria	p__Actinobacteriota	c__Acidimicrobiia	o__Acidimicrobiales	f__	g__	s__	M0081	66.18	2291	577	0	0	Frozen sediment
E386M0081F1H1.mba_00038	Metagenomic sequencing	k__Bacteria (UID1452)	90.91	5.45	Medium Quality	377	3203503	46180	d__Bacteria	p__Chloroflexota	c__Anaerolineae	o__Anaerolineales	f__UBA11858	g__B10-G9	s__	M0081	45.78	14563	69	1	948	Frozen sediment
E386M0081F1H1.mba_00039	Metagenomic sequencing	k__Bacteria (UID2495)	82.17	0	Medium Quality	347	1607033	24849	d__Bacteria	p__Marinisomatota	c__Marinisomatia	o__Marinisomatales	f__J089	g__	s__	M0081	36.09	5901	85	0	0	Frozen sediment
E386M0081F1H1.mba_00040	Metagenomic sequencing	o__Rhizobiales (UID3447)	53.13	2.34	Medium Quality	661	2019911	14308	d__Bacteria	p__Proteobacteria	c__Alphaproteobacteria	o__Rhizobiales	f__Hyphomicrobiaceae	g__	s__	M0081	57.47	3045	204	0	0	Frozen sediment
E386M0081F1H1.mba_00041	Metagenomic sequencing	k__Bacteria (UID3187)	80.05	8.67	Medium Quality	764	3083385	30088	d__Bacteria	p__Acidobacteriota	c__Aminicenantia	o__Aminicenantales	f__Aminicenantaceae	g__	s__	M0081	42.92	4952	180	0	0	Frozen sediment
E386M0081F1H1.mba_00042	Metagenomic sequencing	root (UID1)	0	0	Comp=0%	113	297873	6460	-	-	-	-	-	-	-	M0081	50.87	2613	42	0	0	Frozen sediment
E386M0081F1H1.mbi_00000	Metagenomic sequencing	k__Bacteria (UID1453)	99.07	4.99	High Quality	546	2547509	29450	d__Bacteria	p__Actinobacteriota	c__Acidimicrobiia	o__UBA5794	f__UBA5794	g__	s__	M0081	60.96	7834	99	1	782	Frozen sediment
E386M0081F1H1.mbi_00001	Metagenomic sequencing	o__Rhizobiales (UID3447)	92.27	1.09	High Quality	827	2662245	23032	d__Bacteria	p__Proteobacteria	c__Alphaproteobacteria	o__Rhizobiales	f__Hyphomicrobiaceae	g__	s__	M0081	59.91	4406	167	1	628	Frozen sediment
E386M0081F1H1.mbi_00002	Metagenomic sequencing	k__Bacteria (UID203)	73.47	20.93	Contamination	868	1791307	14076	d__Bacteria	p__Caldatribacteriota	c__JS1	o__SB-45	f__34-128	g__34-128	s__	M0081	34.88	2197	246	0	0	Frozen sediment
E386M0081F1H1.mbi_00003	Metagenomic sequencing	k__Bacteria (UID203)	84.48	40.75	Contamination	944	2883439	32715	d__Bacteria	p__Proteobacteria	c__Alphaproteobacteria	o__Rhizobiales	f__Methyloligellaceae	g__Methyloceanibacter	s__	M0081	63.84	3811	182	1	869	Frozen sediment
E386M0081F1H1.mbi_00004	Metagenomic sequencing	k__Bacteria (UID203)	71.32	18.97	Contamination	529	3558121	74856	d__Bacteria	p__Actinobacteriota	c__Acidimicrobiia	o__UBA5794	f__UBA5794	g__	s__	M0081	65.49	11633	80	0	0	Frozen sediment
E386M0081F1H1.mbi_00005	Metagenomic sequencing	k__Bacteria (UID203)	77.59	23.67	Contamination	662	3188121	38719	d__Bacteria	p__Acidobacteriota	c__Thermoanaerobaculia	o__Thermoanaerobaculales	f__FEB-10	g__	s__	M0081	62.99	7249	120	0	0	Frozen sediment
E386M0081F1H1.mbi_00006	Metagenomic sequencing	k__Bacteria (UID203)	44.91	31.03	Contamination	1800	2886822	13786	d__Bacteria	p__Proteobacteria	c__Alphaproteobacteria	o__Rhodobacterales	f__	g__	s__	M0081	70.02	1575	633	0	0	Frozen sediment
E386M0081F1H1.mbi_00007	Metagenomic sequencing	k__Bacteria (UID2495)	87.66	2.2	Medium Quality	613	2062037	24849	d__Bacteria	p__Marinisomatota	c__Marinisomatia	o__Marinisomatales	f__J089	g__	s__	M0081	36.19	4691	127	0	0	Frozen sediment
E386M0081F1H1.mbi_00008	Metagenomic sequencing	k__Bacteria (UID1453)	95.56	9.89	Medium Quality	573	3030970	49402	d__Bacteria	p__Actinobacteriota	c__Acidimicrobiia	o__UBA5794	f__UBA5794	g__B3-G11	s__	M0081	60.06	10664	79	0	0	Frozen sediment
E386M0081F1H1.mbi_00009	Metagenomic sequencing	k__Bacteria (UID2495)	94.69	2.2	High Quality	489	2856268	45900	d__Bacteria	p__Gemmatimonadota	c__Gemmatimonadetes	o__Gemmatimonadales	f__GWC2-71-9	g__N074bin45	s__N074bin45 sp004357415	M0081	65.17	10021	83	0	0	Frozen sediment
E386M0081F1H1.mbi_00010	Metagenomic sequencing	k__Bacteria (UID1452)	89.09	6.36	Medium Quality	508	3273295	46180	d__Bacteria	p__Chloroflexota	c__Anaerolineae	o__Anaerolineales	f__UBA11858	g__B10-G9	s__	M0081	46.28	14492	70	2	1566	Frozen sediment
E386M0081F1H1.mbi_00011	Metagenomic sequencing	k__Bacteria (UID1452)	76.47	70.11	Contamination	1986	3437978	10041	d__Bacteria	p__Chloroflexota	c__Dehalococcoidia	o__SM23-28-2	f__RBG-16-64-32	g__	s__	M0081	66.18	1741	657	0	0	Frozen sediment
E386M0081F1H1.mbi_00012	Metagenomic sequencing	c__Alphaproteobacteria (UID3305)	89.37	58.39	Contamination	1889	4994930	31908	d__Bacteria	p__Proteobacteria	c__Alphaproteobacteria	o__Bin65	f__	g__	s__	M0081	64.98	3648	318	0	0	Frozen sediment
E386M0081F1H1.mbi_00013	Metagenomic sequencing	k__Bacteria (UID203)	87.36	73.89	Contamination	2809	6937372	14308	d__Bacteria	p__Proteobacteria	c__Alphaproteobacteria	o__Rhizobiales	f__Hyphomicrobiaceae	g__	s__	M0081	58.35	2921	706	1	498	Frozen sediment
E386M0081F1H1.mbi_00014	Metagenomic sequencing	k__Bacteria (UID203)	78.68	39.61	Contamination	1642	3840220	24583	d__Bacteria	p__Proteobacteria	c__Alphaproteobacteria	o__Rhizobiales	f__Methyloligellaceae	g__Methyloceanibacter	s__	M0081	62.1	2657	374	0	0	Frozen sediment
E386M0081F1H1.mbi_00015	Metagenomic sequencing	c__Deltaproteobacteria (UID3216)	77.41	15.33	Contamination	1889	3937723	18194	d__Bacteria	p__Desulfobacterota	c__Desulfobacteria	o__Desulfatiglandales	f__NaphS2	g__	s__	M0081	48.96	2254	511	3	1464	Frozen sediment
E386M0081F1H1.mbi_00016	Metagenomic sequencing	c__Alphaproteobacteria (UID3305)	51.4	21.81	Contamination	706	1443687	13881	d__Bacteria	p__Proteobacteria	c__Alphaproteobacteria	o__Rhizobiales	f__Methyloligellaceae	g__	s__	M0081	63.1	2179	199	0	0	Frozen sediment
E386M0081F1H1.mbi_00017	Metagenomic sequencing	k__Bacteria (UID2570)	85.92	43.76	Contamination	2316	4361176	15500	d__Bacteria	p__Bacteroidota	c__Ignavibacteria	o__Ignavibacteriales	f__Ignavibacteriaceae	g__BMS3ABIN03	s__	M0081	33.61	1898	647	1	408	Frozen sediment
E386M0081F1H1.mbi_00018	Metagenomic sequencing	k__Bacteria (UID203)	53.45	38.01	Contamination	722	1417026	14568	d__Bacteria	p__Proteobacteria	c__Alphaproteobacteria	o__Rhizobiales	f__Methyloligellaceae	g__Methyloceanibacter	s__	M0081	63.05	2108	209	0	0	Frozen sediment
E386M0081F1H1.mbi_00019	Metagenomic sequencing	c__Deltaproteobacteria (UID3216)	82.21	4.52	Medium Quality	1386	3945286	17229	d__Bacteria	p__Desulfobacterota	c__RBG-13-61-14	o__RBG-13-61-14	f__	g__	s__	M0081	57.28	3497	339	0	0	Frozen sediment
E386M0081F1H1.mbi_00020	Metagenomic sequencing	k__Bacteria (UID203)	93.81	36.11	Contamination	1721	4300019	30088	d__Bacteria	p__Acidobacteriota	c__Aminicenantia	o__Aminicenantales	f__	g__	s__	M0081	42.63	3140	342	0	0	Frozen sediment
E386M0081F1H1.mbi_00021	Metagenomic sequencing	k__Bacteria (UID203)	53.13	29.44	Contamination	911	1694745	8747	d__Bacteria	p__Proteobacteria	c__Alphaproteobacteria	o__Rhizobiales	f__Hyphomicrobiaceae	g__Filomicrobium	s__	M0081	58.73	1891	274	1	895	Frozen sediment
E386M0081F1H1.mbi_00022	Metagenomic sequencing	k__Bacteria (UID1452)	79.36	9.02	Medium Quality	458	1015258	10079	d__Bacteria	p__Chloroflexota	c__Dehalococcoidia	o__Dehalococcoidales	f__Dehalococcoidaceae	g__	s__	M0081	60.09	2467	120	1	507	Frozen sediment
E386M0081F1H1.mbi_00023	Metagenomic sequencing	k__Bacteria (UID2495)	39.13	7.68	Low Quality	2307	3879211	25875	d__Bacteria	p__Desulfobacterota	c__	o__	f__	g__	s__	M0081	38.76	1595	714	0	0	Frozen sediment
E386M0081F1H1.mbi_00024	Metagenomic sequencing	k__Bacteria (UID203)	90.4	41.79	Contamination	2584	5361731	15287	d__Bacteria	p__Desulfobacterota	c__Desulfobacteria	o__Desulfobacterales	f__UBA2156	g__	s__	M0081	45.99	2212	724	0	0	Frozen sediment
E386M0081F1H1.mbi_00025	Metagenomic sequencing	o__Rhizobiales (UID3447)	64.16	29.53	Contamination	1949	3163649	7253	d__Bacteria	p__Proteobacteria	c__Alphaproteobacteria	o__Rhizobiales	f__Methyloligellaceae	g__	s__	M0081	60.2	1602	660	1	754	Frozen sediment
E386M0081F1H1.mbi_00026	Metagenomic sequencing	k__Bacteria (UID203)	58.35	27.31	Contamination	3920	6289362	9558	d__Bacteria	p__Proteobacteria	c__Gammaproteobacteria	o__Woeseiales	f__Woeseiaceae	g__	s__	M0081	54.97	1562	1332	0	0	Frozen sediment
E386M0081F1H1.mbi_00027	Metagenomic sequencing	k__Bacteria (UID203)	94.67	93.36	Contamination	2533	5188237	18193	d__Bacteria	p__Actinobacteriota	c__Acidimicrobiia	o__UBA5794	f__UBA5794	g__B3-G11	s__	M0081	58.93	2174	679	0	0	Frozen sediment
E386M0081F1H1.mbi_00028	Metagenomic sequencing	k__Bacteria (UID2565)	72.52	21.59	Contamination	2277	3791061	7539	d__Bacteria	p__Planctomycetota	c__Phycisphaerae	o__Sedimentisphaerales	f__Anaerohalophaeraceae	g__	s__	M0081	48.91	1656	773	0	0	Frozen sediment
E386M0081F1H1.mbi_00029	Metagenomic sequencing	k__Bacteria (UID203)	82.59	52.65	Contamination	1991	3747105	22192	d__Bacteria	p__Actinobacteriota	c__Acidimicrobiia	o__	f__	g__	s__	M0081	69.98	1796	518	0	0	Frozen sediment
E386M0081F1H1.mbi_00030	Metagenomic sequencing	k__Bacteria (UID203)	69.2	23.38	Contamination	1719	2976575	12135	d__Bacteria	p__Desulfobacterota	c__Desulfarculia	o__Adiutricales	f__	g__	s__	M0081	52.63	1732	552	1	814	Frozen sediment
E386M0081F1H1.mbi_00031	Metagenomic sequencing	k__Bacteria (UID3187)	27.25	6.81	Low Quality	886	1484764	7828	d__Bacteria	p__Chloroflexota	c__Dehalococcoidia	o__SM23-28-2	f__RBG-16-68-14	g__SZUA-185	s__	M0081	59.09	1632	294	0	0	Frozen sediment
E386M0081F1H1.mbi_00032	Metagenomic sequencing	k__Bacteria (UID203)	79.04	23.35	Contamination	2063	3721204	17108	d__Bacteria	p__Actinobacteriota	c__Acidimicrobiia	o__Acidimicrobiales	f__	g__	s__	M0081	68.3	1820	642	0	0	Frozen sediment
E386M0081F1H1.mbi_00033	Metagenomic sequencing	k__Bacteria (UID1452)	59.6	16.21	Contamination	2879	5036773	11109	d__Bacteria	p__Chloroflexota	c__Anaerolineae	o__B4-G1	f__SLSP01	g__	s__	M0081	61.63	1774	916	0	0	Frozen sediment
E386M0081F1H1.mbi_00034	Metagenomic sequencing	c__Gammaproteobacteria (UID4202)	72.52	20.6	Contamination	2146	3750694	14115	d__Bacteria	p__Proteobacteria	c__Gammaproteobacteria	o__Xanthomonadales	f__SZUA-36	g__SZUA-36	s__	M0081	52.63	1748	674	0	0	Frozen sediment
E386M0081F1H1.mbi_00035	Metagenomic sequencing	c__Gammaproteobacteria (UID4267)	36.25	7.52	Low Quality	2151	3292995	15766	d__Bacteria	p__Proteobacteria	c__Gammaproteobacteria	o__UBA4486	f__UBA4486	g__SMWN01	s__	M0081	45.14	1466	755	2	1465	Frozen sediment
E386M0081F1H1.mbi_00036	Metagenomic sequencing	p__Proteobacteria (UID3214)	59.51	18.12	Contamination	1818	2981172	11072	d__Bacteria	p__Proteobacteria	c__Gammaproteobacteria	o__Woeseiales	f__Woeseiaceae	g__	s__	M0081	58.39	1572	600	0	0	Frozen sediment
E386M0081F1H1.mbi_00037	Metagenomic sequencing	k__Bacteria (UID2565)	54.29	7.61	Medium Quality	2094	3430409	9408	d__Bacteria	p__Planctomycetota	c__Phycisphaerae	o__SM23-33	f__SM23-33	g__MVCS01	s__	M0081	68.16	1630	714	0	0	Frozen sediment
E386M0081F1H1.mbi_00038	Metagenomic sequencing	k__Archaea (UID2)	73.29	23.03	Contamination	2336	3822826	11475	d__Archaea	p__Thermoproteota	c__Bathyarchaeia	o__TCS64	f__TCS64	g__RBG-16-57-9	s__	M0081	55.2	1613	786	2	1494	Frozen sediment
E386M0081F1H1.mbi_00039	Metagenomic sequencing	k__Bacteria (UID203)	75.16	68.31	Contamination	4061	6718605	15297	d__Bacteria	p__Actinobacteriota	c__Acidimicrobiia	o__	f__	g__	s__	M0081	62.62	1616	1353	0	0	Frozen sediment
E386M0081F1H1.mbi_00040	Metagenomic sequencing	k__Bacteria (UID1452)	67.45	37.13	Contamination	3256	4994739	6902	d__Bacteria	p__Chloroflexota	c__Ellin6529	o__CSP1-4	f__CSP1-4	g__Palsa-1032	s__	M0081	67.12	1522	1189	0	0	Frozen sediment
E386M0081F1H1.mbi_00041	Metagenomic sequencing	p__Actinobacteria (UID1454)	47.68	2.07	Low Quality	522	826456	11179	d__Bacteria	p__Actinobacteriota	c__UBA9087	o__	f__	g__	s__	M0081	45.9	1564	188	1	709	Frozen sediment
E386M0081F1H1.mbi_00042	Metagenomic sequencing	k__Bacteria (UID203)	56.83	58.23	Contamination	2701	4017768	5525	d__Bacteria	p__Abyssubacteria	c__SURF-5	o__	f__	g__	s__	M0081	62.77	1438	998	0	0	Frozen sediment
E386M0081F1H1.mbi_00043	Metagenomic sequencing	k__Bacteria (UID203)	27.24	1.88	Low Quality	689	949160	2872	d__Bacteria	p__Gemmatimonadota	c__Gemmatimonadetes	o__SG8-23	f__UBA6960	g__	s__	M0081	62.84	1341	273	1	789	Frozen sediment
E386M0087D1H1.c_00000	Metagenomic sequencing	k__Bacteria (UID1452)	18.8	0	Low Quality	171	249397	3370	d__Bacteria	p__Chloroflexota	c__Dehalococcoidia	o__Dehalococcoidales	f__UBA2162	g__	s__	M0087	55.9	1443	67	0	0	Frozen sediment
E386M0087D1H1.c_00001	Metagenomic sequencing	root (UID1)	0	0	Comp=0%	1	1269	1269	-	-	-	-	-	-	-	M0087	67.93	1269	1	0	0	Frozen sediment
E386M0087D1H1.c_00002	Metagenomic sequencing	o__Rhizobiales (UID3447)	93.94	32.88	Contamination	788	3425168	26920	d__Bacteria	p__Proteobacteria	c__Alphaproteobacteria	o__Rhizobiales	f__Hyphomicrobiaceae	g__	s__	M0087	60.32	5117	189	0	0	Frozen sediment
E386M0087D1H1.c_00003	Metagenomic sequencing	k__Bacteria (UID203)	4.98	0	Low Quality	68	81670	1969	-	-	-	-	-	-	-	M0087	57.24	1188	30	0	0	Frozen sediment
E386M0087D1H1.c_00004	Metagenomic sequencing	k__Bacteria (UID1453)	50.88	12.78	Contamination	843	1589621	6744	d__Bacteria	p__Eisenbacteria	c__	o__	f__	g__	s__	M0087	63.76	1973	282	0	0	Frozen sediment
E386M0087D1H1.c_00005	Metagenomic sequencing	k__Bacteria (UID203)	96.55	87.05	Contamination	2264	5784916	15301	d__Bacteria	p__Proteobacteria	c__Gammaproteobacteria	o__Xanthomonadales	f__SZUA-36	g__	s__	M0087	54.68	2765	651	0	0	Frozen sediment
E386M0087D1H1.c_00006	Metagenomic sequencing	k__Bacteria (UID203)	70.24	74.13	Contamination	3812	5410450	14324	d__Bacteria	p__OLB16	c__	o__	f__	g__	s__	M0087	40.83	1360	1447	5	1485	Frozen sediment
E386M0087D1H1.c_00007	Metagenomic sequencing	k__Bacteria (UID2495)	41.99	1.75	Low Quality	1005	1545940	5041	d__Bacteria	p__Gemmatimonadota	c__Gemmatimonadetes	o__SG8-23	f__UBA6960	g__	s__	M0087	62.3	1522	371	0	0	Frozen sediment
E386M0087D1H1.c_00008	Metagenomic sequencing	k__Bacteria (UID203)	81.58	37.93	Contamination	1041	2929345	17850	d__Bacteria	p__Chloroflexota	c__Anaerolineae	o__Anaerolineales	f__UBA11858	g__B10-G9	s__	M0087	46.77	3109	283	0	0	Frozen sediment
E386M0087D1H1.c_00009	Metagenomic sequencing	k__Bacteria (UID203)	9.09	0	Low Quality	131	167489	2094	-	-	-	-	-	-	-	M0087	50.44	1244	56	0	0	Frozen sediment
E386M0087D1H1.c_00010	Metagenomic sequencing	k__Bacteria (UID203)	90.03	45.05	Contamination	1177	2635562	15644	d__Bacteria	p__Chloroflexota	c__Dehalococcoidia	o__SM23-28-2	f__RBG-16-64-32	g__RBG-16-64-32	s__	M0087	65.7	2503	296	0	0	Frozen sediment
E386M0087D1H1.c_00011	Metagenomic sequencing	k__Bacteria (UID203)	60.18	43.57	Contamination	845	1048234	3200	d__Bacteria	p__Chloroflexota	c__Dehalococcoidia	o__Dehalococcoidales	f__ARS1013	g__	s__	M0087	52.41	1200	365	0	0	Frozen sediment
E386M0087D1H1.c_00012	Metagenomic sequencing	k__Bacteria (UID238)	77.78	18.23	Contamination	1355	2425463	23232	d__Bacteria	p__Caldatribacteriota	c__JS1	o__SB-45	f__34-128	g__34-128	s__	M0087	34.51	1787	421	0	0	Frozen sediment
E386M0087D1H1.c_00013	Metagenomic sequencing	root (UID1)	0	0	Comp=0%	1	1336	1336	-	-	-	-	-	-	-	M0087	62.43	1336	1	0	0	Frozen sediment
E386M0087D1H1.c_00014	Metagenomic sequencing	root (UID1)	0	0	Comp=0%	1	1073	1073	-	-	-	-	-	-	-	M0087	46.13	1073	1	0	0	Frozen sediment
E386M0087D1H1.c_00015	Metagenomic sequencing	k__Archaea (UID2)	77.5	4.67	Medium Quality	707	1925476	18238	d__Archaea	p__Thermoproteota	c__Bathyarchaeia	o__TCS64	f__TCS64	g__RBG-16-57-9	s__	M0087	55.39	3167	184	0	0	Frozen sediment
E386M0087D1H1.c_00016	Metagenomic sequencing	root (UID1)	0	0	Comp=0%	1	1574	1574	-	-	-	-	-	-	-	M0087	50.32	1574	1	0	0	Frozen sediment
E386M0087D1H1.c_00017	Metagenomic sequencing	k__Bacteria (UID203)	95.61	164.34	Contamination	1743	4102446	24345	d__Bacteria	p__Chloroflexota	c__Dehalococcoidia	o__SZUA-161	f__E44-bin15	g__E29-bin15	s__	M0087	51.28	2467	454	2	1399	Frozen sediment
E386M0087D1H1.c_00018	Metagenomic sequencing	c__Deltaproteobacteria (UID3217)	95.79	1.79	High Quality	395	2221843	39227	d__Bacteria	p__Desulfobacterota	c__Desulfobulbia	o__Desulfobulbales	f__Desulfurivibrionaceae	g__	s__	M0087	52.21	7762	86	0	0	Frozen sediment
E386M0087D1H1.c_00019	Metagenomic sequencing	k__Bacteria (UID209)	63.1	10.23	Contamination	669	1422297	8526	d__Bacteria	p__Bipolaricaulota	c__Bipolaricaulia	o__UBA7950	f__UBA9294	g__SPBW01	s__	M0087	56.83	2283	208	0	0	Frozen sediment
E386M0087D1H1.c_00020	Metagenomic sequencing	k__Bacteria (UID3187)	92.74	7.17	Medium Quality	899	4761869	63106	d__Bacteria	p__Acidobacteriota	c__Thermoanaerobaculia	o__Thermoanaerobaculales	f__FEB-10	g__	s__	M0087	62.92	6339	207	0	0	Frozen sediment
E386M0087D1H1.c_00021	Metagenomic sequencing	root (UID1)	0	0	Comp=0%	21	30231	2722	-	-	-	-	-	-	-	M0087	59.19	1331	9	0	0	Frozen sediment
E386M0087D1H1.c_00022	Metagenomic sequencing	k__Bacteria (UID203)	77.69	69.87	Contamination	5668	7660875	4215	d__Bacteria	p__Desulfobacterota	c__Desulfobacteria	o__	f__	g__	s__	M0087	49.09	1323	2297	0	0	Frozen sediment
E386M0087D1H1.c_00023	Metagenomic sequencing	root (UID1)	0	0	Comp=0%	2	2700	1385	-	-	-	-	-	-	-	M0087	65	1385	1	0	0	Frozen sediment
E386M0087D1H1.c_00024	Metagenomic sequencing	k__Bacteria (UID1453)	56.53	1.14	Medium Quality	325	1045387	9986	d__Bacteria	p__Actinobacteriota	c__Acidimicrobiia	o__UBA5794	f__UBA5794	g__B3-G11	s__	M0087	60.29	3345	109	0	0	Frozen sediment
E386M0087D1H1.c_00025	Metagenomic sequencing	k__Bacteria (UID3187)	92.3	1.31	High Quality	589	2579571	25344	d__Bacteria	p__BMS3Abin14	c__BMS3Abin14	o__BMS3Abin14	f__	g__	s__	M0087	55.4	5675	143	0	0	Frozen sediment
E386M0087D1H1.c_00026	Metagenomic sequencing	root (UID1)	0	0	Comp=0%	1	1053	1053	-	-	-	-	-	-	-	M0087	57.83	1053	1	0	0	Frozen sediment
E386M0087D1H1.c_00027	Metagenomic sequencing	k__Bacteria (UID1452)	62.25	35.8	Contamination	2957	4188561	4975	d__Bacteria	p__Chloroflexota	c__Anaerolineae	o__B4-G1	f__SLSP01	g__	s__	M0087	60.49	1398	1161	0	0	Frozen sediment
E386M0087D1H1.c_00028	Metagenomic sequencing	root (UID1)	0	0	Comp=0%	2	2122	1067	-	-	-	-	-	-	-	M0087	59.33	1067	1	0	0	Frozen sediment
E386M0087D1H1.c_00029	Metagenomic sequencing	k__Bacteria (UID203)	83.86	60.06	Contamination	1722	5549650	20687	d__Bacteria	p__Chloroflexota	c__Anaerolineae	o__Anaerolineales	f__E44-bin32	g__E44-bin32	s__	M0087	53.43	3592	473	1	707	Frozen sediment
E386M0087D1H1.c_00030	Metagenomic sequencing	root (UID1)	0	0	Comp=0%	1	1047	1047	-	-	-	-	-	-	-	M0087	48.14	1047	1	0	0	Frozen sediment
E386M0087D1H1.c_00031	Metagenomic sequencing	k__Bacteria (UID1452)	45.14	6.55	Low Quality	906	2636777	23041	d__Bacteria	p__Chloroflexota	c__Anaerolineae	o__Anaerolineales	f__UBA4823_A	g__9FT-COMBO-55-16	s__	M0087	49.48	3228	250	0	0	Frozen sediment
E386M0087D1H1.c_00032	Metagenomic sequencing	o__Rhizobiales (UID3447)	61.66	25.9	Contamination	2339	3506169	5263	d__Bacteria	p__Proteobacteria	c__Alphaproteobacteria	o__Rhizobiales	f__Methyloligellaceae	g__Methyloceanibacter	s__	M0087	62.9	1490	882	0	0	Frozen sediment
E386M0087D1H1.c_00033	Metagenomic sequencing	root (UID1)	0	0	Comp=0%	1	1048	1048	-	-	-	-	-	-	-	M0087	58.11	1048	1	0	0	Frozen sediment
E386M0087D1H1.c_00034	Metagenomic sequencing	root (UID1)	0	0	Comp=0%	8	10704	1811	-	-	-	-	-	-	-	M0087	50.96	1425	4	0	0	Frozen sediment
E386M0087D1H1.c_00035	Metagenomic sequencing	k__Bacteria (UID2570)	17.95	0.73	Low Quality	334	455745	2868	d__Bacteria	p__Bacteroidota	c__Ignavibacteria	o__Ignavibacteriales	f__Ignavibacteriaceae	g__BMS3ABIN03	s__	M0087	35	1323	134	0	0	Frozen sediment
E386M0087D1H1.c_00036	Metagenomic sequencing	k__Bacteria (UID203)	11	0	Low Quality	504	634367	4818	-	-	-	-	-	-	-	M0087	58.97	1158	207	0	0	Frozen sediment
E386M0087D1H1.c_00037	Metagenomic sequencing	root (UID1)	0	0	Comp=0%	3	3864	1350	-	-	-	-	-	-	-	M0087	64.21	1322	2	0	0	Frozen sediment
E386M0087D1H1.c_00038	Metagenomic sequencing	k__Bacteria (UID2495)	74.59	14.81	Contamination	1151	2881700	12377	d__Bacteria	p__Gemmatimonadota	c__Gemmatimonadetes	o__Gemmatimonadales	f__GWC2-71-9	g__N074bin45	s__	M0087	65.43	2639	368	0	0	Frozen sediment
E386M0087D1H1.c_00039	Metagenomic sequencing	root (UID1)	0	0	Comp=0%	2	2088	1045	-	-	-	-	-	-	-	M0087	31.61	1045	1	0	0	Frozen sediment
E386M0087D1H1.c_00040	Metagenomic sequencing	k__Bacteria (UID203)	81.44	79.42	Contamination	3771	5472012	5123	d__Bacteria	p__Actinobacteriota	c__Acidimicrobiia	o__UBA5794	f__UBA11373	g__	s__	M0087	62.21	1441	1459	0	0	Frozen sediment
E386M0087D1H1.c_00041	Metagenomic sequencing	root (UID1)	0	0	Comp=0%	1	1771	1771	-	-	-	-	-	-	-	M0087	58.72	1771	1	0	0	Frozen sediment
E386M0087D1H1.c_00042	Metagenomic sequencing	root (UID1)	0	0	Comp=0%	1	1116	1116	-	-	-	-	-	-	-	M0087	60.48	1116	1	0	0	Frozen sediment
E386M0087D1H1.c_00043	Metagenomic sequencing	k__Bacteria (UID203)	67.05	40.31	Contamination	2831	4145367	4555	d__Bacteria	p__Planctomycetota	c__Phycisphaerae	o__Sedimentisphaerales	f__Anaerohalophaeraceae	g__QNBT01	s__	M0087	49.59	1478	1104	0	0	Frozen sediment
E386M0087D1H1.c_00044	Metagenomic sequencing	root (UID1)	0	0	Comp=0%	7	8921	1586	-	-	-	-	-	-	-	M0087	41.82	1200	4	0	0	Frozen sediment
E386M0087D1H1.c_00045	Metagenomic sequencing	c__Deltaproteobacteria (UID3216)	91.83	1.36	High Quality	1046	3220942	26778	d__Bacteria	p__Desulfobacterota	c__Desulfarculia	o__Adiutricales	f__	g__	s__	M0087	51.59	3623	263	1	559	Frozen sediment
E386M0087D1H1.c_00046	Metagenomic sequencing	root (UID1)	0	0	Comp=0%	3	3567	1271	-	-	-	-	-	-	-	M0087	65.21	1267	2	0	0	Frozen sediment
E386M0087D1H1.c_00047	Metagenomic sequencing	k__Bacteria (UID203)	95.91	86.08	Contamination	2222	8125135	30336	d__Bacteria	p__Desulfobacterota	c__Desulfobacteria	o__Desulfobacterales	f__BuS5	g__	s__	M0087	47.92	3844	642	0	0	Frozen sediment
E386M0087D1H1.c_00048	Metagenomic sequencing	k__Bacteria (UID203)	12.07	0	Low Quality	289	418428	4183	d__Bacteria	p__Marinisomatota	c__Marinisomatia	o__Marinisomatales	f__J089	g__	s__	M0087	37.41	1404	110	0	0	Frozen sediment
E386M0087D1H1.c_00049	Metagenomic sequencing	root (UID1)	0	0	Comp=0%	54	63581	1558	-	-	-	-	-	-	-	M0087	57.91	1137	25	0	0	Frozen sediment
E386M0087D1H1.c_00050	Metagenomic sequencing	root (UID1)	0	0	Comp=0%	1	6323	6323	-	-	-	-	-	-	-	M0087	35.51	6323	1	0	0	Frozen sediment
E386M0087D1H1.c_00051	Metagenomic sequencing	root (UID1)	0	0	Comp=0%	6	6488	1155	-	-	-	-	-	-	-	M0087	59.99	1099	3	0	0	Frozen sediment
E386M0087D1H1.c_00052	Metagenomic sequencing	k__Bacteria (UID2495)	39.28	1.95	Low Quality	719	1221256	9351	d__Bacteria	p__ARS69	c__ARS69	o__	f__	g__	s__	M0087	54.05	1663	244	0	0	Frozen sediment
E386M0087D1H1.c_00053	Metagenomic sequencing	k__Bacteria (UID203)	81.74	107.4	Contamination	5106	6871969	4519	d__Bacteria	p__Proteobacteria	c__Gammaproteobacteria	o__Woeseiales	f__Woeseiaceae	g__	s__	M0087	57.92	1307	2065	0	0	Frozen sediment
E386M0087D1H1.c_00054	Metagenomic sequencing	k__Bacteria (UID203)	74.77	38.56	Contamination	881	1520325	5702	d__Bacteria	p__Chloroflexota	c__Dehalococcoidia	o__Dehalococcoidales	f__RBG-16-60-22	g__E44-bin89	s__E44-bin89 sp004375725	M0087	55.14	1732	299	0	0	Frozen sediment
E386M0087D1H1.c_00055	Metagenomic sequencing	k__Bacteria (UID3187)	85.2	17.47	Contamination	723	2282838	27709	d__Bacteria	p__Acidobacteriota	c__Aminicenantia	o__Aminicenantales	f__Aminicenantaceae	g__SOIV01	s__	M0087	42.64	3787	180	0	0	Frozen sediment
E386M0087D1H1.c_00056	Metagenomic sequencing	root (UID1)	0	0	Comp=0%	12	18193	3121	-	-	-	-	-	-	-	M0087	71.19	1579	5	0	0	Frozen sediment
E386M0087D1H1.c_00057	Metagenomic sequencing	k__Bacteria (UID203)	86.44	119.11	Contamination	4268	5858855	5335	d__Bacteria	p__Chloroflexota	c__Dehalococcoidia	o__SZUA-161	f__	g__	s__	M0087	54.45	1345	1714	11	1554	Frozen sediment
E386M0087D1H1.c_00058	Metagenomic sequencing	k__Archaea (UID2)	39.21	0	Low Quality	516	820539	4934	d__Archaea	p__Thermoproteota	c__Bathyarchaeia	o__TCS64	f__TCS64	g__GCA-2726865	s__	M0087	60.31	1572	182	0	0	Frozen sediment
E386M0087D1H1.c_00059	Metagenomic sequencing	root (UID1)	0	0	Comp=0%	1	1122	1122	-	-	-	-	-	-	-	M0087	61.94	1122	1	0	0	Frozen sediment
E386M0087D1H1.c_00060	Metagenomic sequencing	root (UID1)	0	0	Comp=0%	1	1141	1141	-	-	-	-	-	-	-	M0087	54.78	1141	1	0	0	Frozen sediment
E386M0087D1H1.c_00061	Metagenomic sequencing	root (UID1)	0	0	Comp=0%	2	2130	1079	-	-	-	-	-	-	-	M0087	56.67	1079	1	0	0	Frozen sediment
E386M0087D1H1.c_00062	Metagenomic sequencing	c__Alphaproteobacteria (UID3337)	29.77	0.01	Low Quality	626	864168	4030	d__Bacteria	p__Proteobacteria	c__Alphaproteobacteria	o__Rhodobacterales	f__Rhodobacteraceae	g__	s__	M0087	68.25	1365	250	0	0	Frozen sediment
E386M0087D1H1.c_00063	Metagenomic sequencing	k__Bacteria (UID203)	73.73	87.8	Contamination	3852	4854434	3678	d__Bacteria	p__Deinococcota	c__	o__	f__	g__	s__	M0087	66.27	1220	1645	0	0	Frozen sediment
E386M0087D1H1.c_00064	Metagenomic sequencing	root (UID1)	0	0	Comp=0%	2	2243	1171	-	-	-	-	-	-	-	M0087	41.73	1171	1	0	0	Frozen sediment
E386M0087D1H1.c_00065	Metagenomic sequencing	k__Archaea (UID2)	15.43	0	Low Quality	109	138926	2207	-	-	-	-	-	-	-	M0087	33.48	1222	46	0	0	Frozen sediment
E386M0087D1H1.d_c.008	Metagenomic sequencing	k__Archaea (UID2)	77.5	4.67	Medium Quality	706	1924258	18238	d__Archaea	p__Thermoproteota	c__Bathyarchaeia	o__TCS64	f__TCS64	g__RBG-16-57-9	s__	M0087	55.39	3172	183	0	0	Frozen sediment
E386M0087D1H1.d_c.011	Metagenomic sequencing	c__Deltaproteobacteria (UID3217)	95.79	1.79	High Quality	395	2221843	39227	d__Bacteria	p__Desulfobacterota	c__Desulfobulbia	o__Desulfobulbales	f__Desulfurivibrionaceae	g__	s__	M0087	52.21	7762	86	0	0	Frozen sediment
E386M0087D1H1.d_c.012	Metagenomic sequencing	k__Bacteria (UID209)	61.4	7.86	Medium Quality	636	1337584	8526	d__Bacteria	p__Bipolaricaulota	c__Bipolaricaulia	o__UBA7950	f__UBA9294	g__SPBW01	s__	M0087	56.68	2259	196	0	0	Frozen sediment
E386M0087D1H1.d_c.052	Metagenomic sequencing	k__Bacteria (UID3187)	85.2	17.47	Contamination	722	2281182	27709	d__Bacteria	p__Acidobacteriota	c__Aminicenantia	o__Aminicenantales	f__Aminicenantaceae	g__SOIV01	s__	M0087	42.63	3787	180	0	0	Frozen sediment
E386M0087D1H1.d_mba.001	Metagenomic sequencing	k__Bacteria (UID1452)	78.7	4.79	Medium Quality	551	1805456	15644	d__Bacteria	p__Chloroflexota	c__Dehalococcoidia	o__SM23-28-2	f__RBG-16-64-32	g__RBG-16-64-32	s__	M0087	66.07	3768	158	0	0	Frozen sediment
E386M0087D1H1.d_mba.010	Metagenomic sequencing	c__Deltaproteobacteria (UID3216)	51.85	2.62	Medium Quality	770	2117861	10504	d__Bacteria	p__Desulfobacterota	c__Desulfobacteria	o__Desulfatiglandales	f__NaphS2	g__	s__	M0087	49.17	2822	258	1	462	Frozen sediment
E386M0087D1H1.d_mba.024	Metagenomic sequencing	k__Bacteria (UID1452)	75.14	2.97	Medium Quality	323	1410581	24345	d__Bacteria	p__Chloroflexota	c__Dehalococcoidia	o__SZUA-161	f__E44-bin15	g__E29-bin15	s__	M0087	50.66	5161	80	0	0	Frozen sediment
E386M0087D1H1.d_mba.025	Metagenomic sequencing	k__Bacteria (UID2495)	27.59	0.06	Low Quality	202	477484	5987	d__Bacteria	p__Zixibacteria	c__MSB-5A5	o__GN15	f__FEB-12	g__	s__	M0087	53.75	2338	76	0	0	Frozen sediment
E386M0087D1H1.d_mba.033	Metagenomic sequencing	k__Bacteria (UID3187)	93.59	1.14	High Quality	652	3695146	63106	d__Bacteria	p__Acidobacteriota	c__Thermoanaerobaculia	o__Thermoanaerobaculales	f__FEB-10	g__	s__	M0087	63.41	7296	135	0	0	Frozen sediment
E386M0087D1H1.d_mba.036	Metagenomic sequencing	c__Deltaproteobacteria (UID3216)	89.76	1.94	Medium Quality	792	2897201	26778	d__Bacteria	p__Desulfobacterota	c__Desulfarculia	o__Adiutricales	f__	g__	s__	M0087	51.78	4095	219	1	559	Frozen sediment
E386M0087D1H1.d_mba.038	Metagenomic sequencing	k__Bacteria (UID2495)	59.39	2.26	Medium Quality	686	1948920	12377	d__Bacteria	p__Gemmatimonadota	c__Gemmatimonadetes	o__Gemmatimonadales	f__GWC2-71-9	g__N074bin45	s__N074bin45 sp004357415	M0087	65.21	2967	219	0	0	Frozen sediment
E386M0087D1H1.d_mba.043	Metagenomic sequencing	k__Bacteria (UID1452)	41.13	3.37	Low Quality	266	657480	5702	d__Bacteria	p__Chloroflexota	c__Dehalococcoidia	o__Dehalococcoidales	f__RBG-16-60-22	g__E44-bin89	s__E44-bin89 sp004375725	M0087	55.05	2538	99	0	0	Frozen sediment
E386M0087D1H1.d_mba.045	Metagenomic sequencing	k__Bacteria (UID1453)	72.97	9.12	Medium Quality	716	1875120	9986	d__Bacteria	p__Actinobacteriota	c__Acidimicrobiia	o__UBA5794	f__UBA5794	g__B3-G11	s__	M0087	60.22	2632	241	0	0	Frozen sediment
E386M0087D1H1.d_mbi.013	Metagenomic sequencing	o__Rhizobiales (UID3447)	97.82	1.41	High Quality	708	2809094	26920	d__Bacteria	p__Proteobacteria	c__Alphaproteobacteria	o__Rhizobiales	f__Hyphomicrobiaceae	g__	s__	M0087	59.82	6108	135	0	0	Frozen sediment
E386M0087D1H1.d_mbi.024	Metagenomic sequencing	k__Bacteria (UID238)	76.28	15.74	Contamination	1105	1987004	23232	d__Bacteria	p__Caldatribacteriota	c__JS1	o__SB-45	f__34-128	g__34-128	s__	M0087	34.08	1796	341	0	0	Frozen sediment
E386M0087D1H1.d_mbi.031	Metagenomic sequencing	p__Proteobacteria (UID3880)	37.46	4.54	Low Quality	1193	1699318	5592	d__Bacteria	p__Proteobacteria	c__Gammaproteobacteria	o__Woeseiales	f__Woeseiaceae	g__UBA1847	s__	M0087	54.07	1381	461	0	0	Frozen sediment
E386M0087D1H1.d_mbi.036	Metagenomic sequencing	c__Deltaproteobacteria (UID3216)	87.72	24.61	Contamination	1333	3778847	30336	d__Bacteria	p__Desulfobacterota	c__Desulfobacteria	o__Desulfobacterales	f__BuS5	g__	s__	M0087	45.5	3684	279	0	0	Frozen sediment
E386M0087D1H1.d_mbi.039	Metagenomic sequencing	k__Bacteria (UID3187)	96.58	11.97	Contamination	867	3017915	25344	d__Bacteria	p__BMS3Abin14	c__BMS3Abin14	o__BMS3Abin14	f__	g__	s__	M0087	55.56	5036	182	5	1554	Frozen sediment
E386M0087D1H1.mba_00001	Metagenomic sequencing	k__Bacteria (UID1452)	78.7	4.79	Medium Quality	552	1808421	15644	d__Bacteria	p__Chloroflexota	c__Dehalococcoidia	o__SM23-28-2	f__RBG-16-64-32	g__RBG-16-64-32	s__	M0087	66.06	3768	158	0	0	Frozen sediment
E386M0087D1H1.mba_00002	Metagenomic sequencing	k__Bacteria (UID203)	19.66	0	Low Quality	477	1100759	6656	d__Bacteria	p__Chloroflexota	c__Anaerolineae	o__Anaerolineales	f__E44-bin32	g__	s__	M0087	57.66	2268	180	0	0	Frozen sediment
E386M0087D1H1.mba_00003	Metagenomic sequencing	k__Bacteria (UID203)	15.82	0	Low Quality	182	515048	8453	d__Bacteria	p__Planctomycetota	c__Phycisphaerae	o__Sedimentisphaerales	f__Anaerohalophaeraceae	g__	s__	M0087	46.79	2819	63	0	0	Frozen sediment
E386M0087D1H1.mba_00004	Metagenomic sequencing	k__Bacteria (UID203)	18.34	0	Low Quality	220	551774	9351	d__Bacteria	p__Gemmatimonadota_A	c__GCA-2686955	o__	f__	g__	s__	M0087	54.77	2469	79	0	0	Frozen sediment
E386M0087D1H1.mba_00005	Metagenomic sequencing	k__Bacteria (UID203)	61.99	25	Contamination	1156	2722047	13521	d__Bacteria	p__Actinobacteriota	c__Acidimicrobiia	o__UBA5794	f__UBA11373	g__	s__	M0087	63.67	2268	399	0	0	Frozen sediment
E386M0087D1H1.mba_00006	Metagenomic sequencing	k__Bacteria (UID1452)	41.13	4.36	Low Quality	270	670467	5702	d__Bacteria	p__Chloroflexota	c__Dehalococcoidia	o__Dehalococcoidales	f__RBG-16-60-22	g__E44-bin89	s__E44-bin89 sp004375725	M0087	55.02	2538	101	0	0	Frozen sediment
E386M0087D1H1.mba_00007	Metagenomic sequencing	o__Rhizobiales (UID3447)	93.25	0.2	High Quality	445	2399507	26920	d__Bacteria	p__Proteobacteria	c__Alphaproteobacteria	o__Rhizobiales	f__Hyphomicrobiaceae	g__	s__	M0087	59.92	7412	105	0	0	Frozen sediment
E386M0087D1H1.mba_00008	Metagenomic sequencing	k__Bacteria (UID1453)	72.97	9.12	Medium Quality	716	1875120	9986	d__Bacteria	p__Actinobacteriota	c__Acidimicrobiia	o__UBA5794	f__UBA5794	g__B3-G11	s__	M0087	60.22	2632	241	0	0	Frozen sediment
E386M0087D1H1.mba_00009	Metagenomic sequencing	k__Bacteria (UID203)	19.83	1.88	Low Quality	245	611331	7643	d__Bacteria	p__Caldatribacteriota	c__JS1	o__SB-45	f__34-128	g__34-128	s__	M0087	34.76	2471	81	0	0	Frozen sediment
E386M0087D1H1.mba_00010	Metagenomic sequencing	k__Bacteria (UID203)	87.5	11.67	Contamination	823	3418186	30336	d__Bacteria	p__Desulfobacterota	c__Desulfobacteria	o__Desulfobacterales	f__BuS5	g__	s__	M0087	46.21	4813	202	0	0	Frozen sediment
E386M0087D1H1.mba_00011	Metagenomic sequencing	k__Bacteria (UID203)	12.44	0	Low Quality	149	277867	4566	-	-	-	-	-	-	-	M0087	62.69	1780	64	0	0	Frozen sediment
E386M0087D1H1.mba_00012	Metagenomic sequencing	k__Bacteria (UID203)	11.52	0	Low Quality	98	228023	4923	-	-	-	-	-	-	-	M0087	52.64	2292	39	0	0	Frozen sediment
E386M0087D1H1.mba_00013	Metagenomic sequencing	k__Bacteria (UID203)	16.07	0	Low Quality	360	756657	5041	d__Bacteria	p__Gemmatimonadota	c__Gemmatimonadetes	o__SG8-23	f__UBA6960	g__	s__	M0087	62.67	2062	142	0	0	Frozen sediment
E386M0087D1H1.mba_00014	Metagenomic sequencing	k__Bacteria (UID203)	13.79	0.63	Low Quality	426	859687	4975	-	-	-	-	-	-	-	M0087	61.82	1995	174	0	0	Frozen sediment
E386M0087D1H1.mba_00015	Metagenomic sequencing	k__Bacteria (UID1452)	23.54	3.34	Low Quality	115	282672	6032	d__Bacteria	p__Chloroflexota	c__Dehalococcoidia	o__Dehalococcoidales	f__SOJS01	g__	s__	M0087	49.06	2443	41	0	0	Frozen sediment
E386M0087D1H1.mba_00016	Metagenomic sequencing	c__Gammaproteobacteria (UID4202)	55.38	2.55	Medium Quality	419	1459497	15301	d__Bacteria	p__Proteobacteria	c__Gammaproteobacteria	o__Xanthomonadales	f__SZUA-36	g__	s__	M0087	57.65	3818	118	0	0	Frozen sediment
E386M0087D1H1.mba_00017	Metagenomic sequencing	k__Bacteria (UID203)	75.86	30.17	Contamination	949	2906684	17850	d__Bacteria	p__Chloroflexota	c__Anaerolineae	o__Anaerolineales	f__UBA11858	g__B10-G9	s__	M0087	46.6	3164	278	0	0	Frozen sediment
E386M0087D1H1.mba_00018	Metagenomic sequencing	c__Deltaproteobacteria (UID3216)	51.85	2.62	Medium Quality	787	2160037	10504	d__Bacteria	p__Desulfobacterota	c__Desulfobacteria	o__Desulfatiglandales	f__NaphS2	g__	s__	M0087	49.17	2814	265	1	462	Frozen sediment
E386M0087D1H1.mba_00019	Metagenomic sequencing	k__Archaea (UID2)	16.02	0	Low Quality	170	382165	4934	d__Archaea	p__Thermoproteota	c__Bathyarchaeia	o__TCS64	f__TCS64	g__GCA-2726865	s__	M0087	61.38	2262	65	0	0	Frozen sediment
E386M0087D1H1.mba_00020	Metagenomic sequencing	k__Bacteria (UID203)	37.07	6.03	Low Quality	605	1233437	5892	d__Bacteria	p__Gemmatimonadota	c__Gemmatimonadetes	o__SG8-23	f__UBA6960	g__	s__	M0087	66.18	1997	242	0	0	Frozen sediment
E386M0087D1H1.mba_00021	Metagenomic sequencing	k__Bacteria (UID203)	6.27	0	Low Quality	89	354147	17914	-	-	-	-	-	-	-	M0087	55.48	4616	25	0	0	Frozen sediment
E386M0087D1H1.mba_00022	Metagenomic sequencing	k__Bacteria (UID3187)	83.49	11.52	Contamination	870	2831689	27709	d__Bacteria	p__Acidobacteriota	c__Aminicenantia	o__Aminicenantales	f__Aminicenantaceae	g__SOIV01	s__	M0087	41.97	3529	238	2	1459	Frozen sediment
E386M0087D1H1.mba_00023	Metagenomic sequencing	k__Bacteria (UID203)	6.33	0	Low Quality	143	323345	4290	-	-	-	-	-	-	-	M0087	51.82	2199	57	0	0	Frozen sediment
E386M0087D1H1.mba_00024	Metagenomic sequencing	k__Bacteria (UID1452)	50.74	4	Medium Quality	246	674651	9266	d__Bacteria	p__Chloroflexota	c__Dehalococcoidia	o__SZUA-161	f__E44-bin15	g__E29-bin15	s__	M0087	55.68	2823	80	0	0	Frozen sediment
E386M0087D1H1.mba_00025	Metagenomic sequencing	k__Bacteria (UID2570)	18.51	1.17	Low Quality	230	448630	4183	d__Bacteria	p__Bacteroidota	c__Ignavibacteria	o__Ignavibacteriales	f__Ignavibacteriaceae	g__BMS3ABIN03	s__	M0087	36.15	1913	96	1	1485	Frozen sediment
E386M0087D1H1.mba_00026	Metagenomic sequencing	k__Bacteria (UID209)	54.16	3.54	Medium Quality	402	1053415	8526	d__Bacteria	p__Bipolaricaulota	c__Bipolaricaulia	o__UBA7950	f__UBA9294	g__SPBW01	s__	M0087	56.74	2597	138	1	707	Frozen sediment
E386M0087D1H1.mba_00027	Metagenomic sequencing	o__Rhizobiales (UID3447)	20.13	0.28	Low Quality	404	811502	4519	d__Bacteria	p__Proteobacteria	c__Alphaproteobacteria	o__Rhizobiales	f__Hyphomicrobiaceae	g__	s__	M0087	59.02	1965	165	0	0	Frozen sediment
E386M0087D1H1.mba_00028	Metagenomic sequencing	k__Bacteria (UID3187)	92.3	0.47	High Quality	529	2479732	25344	d__Bacteria	p__BMS3Abin14	c__BMS3Abin14	o__BMS3Abin14	f__	g__	s__	M0087	55.42	5825	134	0	0	Frozen sediment
E386M0087D1H1.mba_00029	Metagenomic sequencing	k__Bacteria (UID203)	10.34	0	Low Quality	168	312498	4030	-	-	-	-	-	-	-	M0087	68.85	1790	72	0	0	Frozen sediment
E386M0087D1H1.mba_00030	Metagenomic sequencing	k__Bacteria (UID1452)	81.74	2.97	Medium Quality	345	1495549	24345	d__Bacteria	p__Chloroflexota	c__Dehalococcoidia	o__SZUA-161	f__E44-bin15	g__E29-bin15	s__	M0087	50.89	5128	87	0	0	Frozen sediment
E386M0087D1H1.mba_00031	Metagenomic sequencing	k__Bacteria (UID2495)	27.59	0.06	Low Quality	207	490565	5987	d__Bacteria	p__Zixibacteria	c__MSB-5A5	o__GN15	f__FEB-12	g__	s__	M0087	53.75	2346	78	0	0	Frozen sediment
E386M0087D1H1.mba_00032	Metagenomic sequencing	p__Firmicutes (UID241)	14.49	0	Low Quality	142	402768	23232	d__Bacteria	p__Caldatribacteriota	c__JS1	o__SB-45	f__34-128	g__34-128	s__	M0087	35.66	2752	44	0	0	Frozen sediment
E386M0087D1H1.mba_00033	Metagenomic sequencing	c__Gammaproteobacteria (UID4267)	33.58	5.29	Low Quality	522	1100269	5592	d__Bacteria	p__Proteobacteria	c__Gammaproteobacteria	o__Woeseiales	f__Woeseiaceae	g__	s__	M0087	56.36	2069	211	0	0	Frozen sediment
E386M0087D1H1.mba_00034	Metagenomic sequencing	o__Rhizobiales (UID3447)	61.48	8.95	Medium Quality	764	1820482	9131	d__Bacteria	p__Proteobacteria	c__Alphaproteobacteria	o__Rhizobiales	f__Methyloligellaceae	g__Methyloceanibacter	s__	M0087	62.85	2360	271	0	0	Frozen sediment
E386M0087D1H1.mba_00035	Metagenomic sequencing	k__Bacteria (UID203)	8.62	1.72	Low Quality	141	350287	9921	-	-	-	-	-	-	-	M0087	34.56	2386	48	0	0	Frozen sediment
E386M0087D1H1.mba_00036	Metagenomic sequencing	c__Gammaproteobacteria (UID4201)	67.85	13.41	Contamination	976	2893529	14835	d__Bacteria	p__Proteobacteria	c__Gammaproteobacteria	o__Xanthomonadales	f__SZUA-36	g__SZUA-36	s__	M0087	53.37	3057	304	0	0	Frozen sediment
E386M0087D1H1.mba_00037	Metagenomic sequencing	root (UID1)	0	0	Comp=0%	128	394775	12005	-	-	-	-	-	-	-	M0087	46.46	3236	40	0	0	Frozen sediment
E386M0087D1H1.mba_00038	Metagenomic sequencing	c__Deltaproteobacteria (UID3217)	94.6	1.79	High Quality	348	2101969	39227	d__Bacteria	p__Desulfobacterota	c__Desulfobulbia	o__Desulfobulbales	f__Desulfurivibrionaceae	g__	s__	M0087	52.26	8036	78	0	0	Frozen sediment
E386M0087D1H1.mba_00039	Metagenomic sequencing	k__Bacteria (UID3187)	93.59	1.14	High Quality	652	3695146	63106	d__Bacteria	p__Acidobacteriota	c__Thermoanaerobaculia	o__Thermoanaerobaculales	f__FEB-10	g__	s__	M0087	63.41	7296	135	0	0	Frozen sediment
E386M0087D1H1.mba_00040	Metagenomic sequencing	k__Bacteria (UID203)	69.59	26.99	Contamination	908	3449827	20687	d__Bacteria	p__Chloroflexota	c__Anaerolineae	o__Anaerolineales	f__E44-bin32	g__E44-bin32	s__	M0087	53.35	4287	248	0	0	Frozen sediment
E386M0087D1H1.mba_00041	Metagenomic sequencing	c__Deltaproteobacteria (UID3216)	89.76	1.94	Medium Quality	792	2897201	26778	d__Bacteria	p__Desulfobacterota	c__Desulfarculia	o__Adiutricales	f__	g__	s__	M0087	51.78	4095	219	1	559	Frozen sediment
E386M0087D1H1.mba_00042	Metagenomic sequencing	k__Bacteria (UID1452)	51.1	6.55	Medium Quality	929	2935662	23041	d__Bacteria	p__Chloroflexota	c__Anaerolineae	o__Anaerolineales	f__UBA4823_A	g__9FT-COMBO-55-16	s__	M0087	49.78	3295	272	0	0	Frozen sediment
E386M0087D1H1.mba_00043	Metagenomic sequencing	k__Bacteria (UID2495)	59.39	2.26	Medium Quality	687	1951227	12377	d__Bacteria	p__Gemmatimonadota	c__Gemmatimonadetes	o__Gemmatimonadales	f__GWC2-71-9	g__N074bin45	s__N074bin45 sp004357415	M0087	65.2	2967	219	0	0	Frozen sediment
E386M0087D1H1.mba_00044	Metagenomic sequencing	k__Archaea (UID2)	72.05	2.8	Medium Quality	465	1595462	18238	d__Archaea	p__Thermoproteota	c__Bathyarchaeia	o__TCS64	f__TCS64	g__RBG-16-57-9	s__	M0087	55.66	3705	137	0	0	Frozen sediment
E386M0087D1H1.mba_00045	Metagenomic sequencing	k__Bacteria (UID2565)	11.48	0	Low Quality	198	643718	12528	d__Bacteria	p__Planctomycetota	c__Phycisphaerae	o__Sedimentisphaerales	f__Anaerohalophaeraceae	g__	s__	M0087	50.17	3527	60	0	0	Frozen sediment
E386M0087D1H1.mba_00046	Metagenomic sequencing	k__Bacteria (UID2495)	39.36	1.98	Low Quality	538	1244360	6744	d__Bacteria	p__Eisenbacteria	c__	o__	f__	g__	s__	M0087	64.34	2267	198	0	0	Frozen sediment
E386M0087D1H1.mbi_00000	Metagenomic sequencing	k__Bacteria (UID3187)	93.59	1.14	High Quality	920	4147664	63106	d__Bacteria	p__Acidobacteriota	c__Thermoanaerobaculia	o__Thermoanaerobaculales	f__FEB-10	g__	s__	M0087	63.41	6585	167	0	0	Frozen sediment
E386M0087D1H1.mbi_00001	Metagenomic sequencing	k__Bacteria (UID2565)	65.3	4.61	Medium Quality	1330	2999317	18634	d__Bacteria	p__Planctomycetota	c__Phycisphaerae	o__Sedimentisphaerales	f__Anaerohalophaeraceae	g__	s__	M0087	49.19	2486	354	3	946	Frozen sediment
E386M0087D1H1.mbi_00002	Metagenomic sequencing	o__Rhizobiales (UID3447)	97.82	1.41	High Quality	722	2864039	26920	d__Bacteria	p__Proteobacteria	c__Alphaproteobacteria	o__Rhizobiales	f__Hyphomicrobiaceae	g__	s__	M0087	59.79	6025	138	0	0	Frozen sediment
E386M0087D1H1.mbi_00003	Metagenomic sequencing	k__Bacteria (UID238)	76.28	15.74	Contamination	1106	1990281	23232	d__Bacteria	p__Caldatribacteriota	c__JS1	o__SB-45	f__34-128	g__34-128	s__	M0087	34.08	1796	342	0	0	Frozen sediment
E386M0087D1H1.mbi_00004	Metagenomic sequencing	c__Deltaproteobacteria (UID3217)	93.41	7.74	Medium Quality	528	2506611	39227	d__Bacteria	p__Desulfobacterota	c__Desulfobulbia	o__Desulfobulbales	f__Desulfurivibrionaceae	g__	s__	M0087	52.38	7384	99	0	0	Frozen sediment
E386M0087D1H1.mbi_00005	Metagenomic sequencing	c__Deltaproteobacteria (UID3216)	88.36	25.9	Contamination	1376	3921930	30336	d__Bacteria	p__Desulfobacterota	c__Desulfobacteria	o__Desulfobacterales	f__BuS5	g__	s__	M0087	45.53	3684	291	0	0	Frozen sediment
E386M0087D1H1.mbi_00006	Metagenomic sequencing	k__Bacteria (UID203)	43.34	12.07	Contamination	649	2011234	17914	d__Bacteria	p__Chloroflexota	c__Anaerolineae	o__Anaerolineales	f__E44-bin32	g__E44-bin32	s__	M0087	54.51	3957	147	0	0	Frozen sediment
E386M0087D1H1.mbi_00007	Metagenomic sequencing	k__Bacteria (UID1452)	65.57	3.37	Medium Quality	368	1255468	24345	d__Bacteria	p__Chloroflexota	c__Dehalococcoidia	o__SZUA-161	f__E44-bin15	g__E29-bin15	s__	M0087	50.48	4901	75	1	1238	Frozen sediment
E386M0087D1H1.mbi_00008	Metagenomic sequencing	k__Bacteria (UID3187)	96.58	11.97	Contamination	868	3020543	25344	d__Bacteria	p__BMS3Abin14	c__BMS3Abin14	o__BMS3Abin14	f__	g__	s__	M0087	55.56	5032	183	5	1554	Frozen sediment
E386M0087D1H1.mbi_00009	Metagenomic sequencing	k__Bacteria (UID203)	71.08	23.75	Contamination	849	2406491	13263	d__Bacteria	p__Chloroflexota	c__Anaerolineae	o__Anaerolineales	f__E44-bin32	g__E44-bin32	s__	M0087	52.85	3495	208	0	0	Frozen sediment
E386M0087D1H1.mbi_00010	Metagenomic sequencing	c__Deltaproteobacteria (UID3216)	93.31	4.22	High Quality	1104	3223495	26778	d__Bacteria	p__Desulfobacterota	c__Desulfarculia	o__Adiutricales	f__	g__	s__	M0087	51.94	3584	263	1	559	Frozen sediment
E386M0087D1H1.mbi_00011	Metagenomic sequencing	k__Bacteria (UID203)	95.69	52.24	Contamination	1274	2950066	27709	d__Bacteria	p__Acidobacteriota	c__Aminicenantia	o__Aminicenantales	f__Aminicenantaceae	g__SOIV01	s__	M0087	41.99	2836	282	1	878	Frozen sediment
E386M0087D1H1.mbi_00012	Metagenomic sequencing	k__Archaea (UID2)	83.57	32.93	Contamination	1174	2701605	18238	d__Archaea	p__Thermoproteota	c__Bathyarchaeia	o__TCS64	f__TCS64	g__RBG-16-57-9	s__	M0087	56.06	2672	296	1	1192	Frozen sediment
E386M0087D1H1.mbi_00013	Metagenomic sequencing	k__Bacteria (UID203)	93.54	61.37	Contamination	1743	3436069	15644	d__Bacteria	p__Chloroflexota	c__Dehalococcoidia	o__SM23-28-2	f__RBG-16-64-32	g__RBG-16-64-32	s__	M0087	66.47	2040	471	0	0	Frozen sediment
E386M0087D1H1.mbi_00014	Metagenomic sequencing	c__Gammaproteobacteria (UID4202)	88.85	77.19	Contamination	2110	4949001	15301	d__Bacteria	p__Proteobacteria	c__Gammaproteobacteria	o__Xanthomonadales	f__SZUA-36	g__SZUA-36	s__	M0087	54.98	2765	530	0	0	Frozen sediment
E386M0087D1H1.mbi_00015	Metagenomic sequencing	k__Bacteria (UID203)	80.13	23.98	Contamination	2495	4906311	16549	d__Bacteria	p__Chloroflexota	c__Anaerolineae	o__Anaerolineales	f__UBA4823_A	g__9FT-COMBO-55-16	s__	M0087	49.64	2044	689	1	694	Frozen sediment
E386M0087D1H1.mbi_00016	Metagenomic sequencing	k__Bacteria (UID203)	83.62	43.1	Contamination	1586	3631405	17850	d__Bacteria	p__Chloroflexota	c__Anaerolineae	o__Anaerolineales	f__UBA11858	g__B10-G9	s__	M0087	46.74	2543	408	0	0	Frozen sediment
E386M0087D1H1.mbi_00017	Metagenomic sequencing	c__Deltaproteobacteria (UID3216)	69.51	13.29	Contamination	1910	3563728	19034	d__Bacteria	p__Desulfobacterota	c__Desulfobacteria	o__Desulfatiglandales	f__NaphS2	g__	s__	M0087	49.03	1913	576	0	0	Frozen sediment
E386M0087D1H1.mbi_00018	Metagenomic sequencing	k__Bacteria (UID203)	79.15	70.2	Contamination	2280	4061094	20687	d__Bacteria	p__Bipolaricaulota	c__Bipolaricaulia	o__UBA7950	f__UBA9294	g__SPBW01	s__	M0087	56.98	1805	720	1	707	Frozen sediment
E386M0087D1H1.mbi_00019	Metagenomic sequencing	k__Bacteria (UID203)	82.91	48.73	Contamination	2667	4934217	12377	d__Bacteria	p__Gemmatimonadota	c__Gemmatimonadetes	o__Gemmatimonadales	f__GWC2-71-9	g__N074bin45	s__	M0087	65.05	1901	801	0	0	Frozen sediment
E386M0087D1H1.mbi_00020	Metagenomic sequencing	k__Bacteria (UID203)	19.22	0	Low Quality	369	596215	7125	d__Bacteria	p__Chloroflexota	c__Dehalococcoidia	o__Dehalococcoidales	f__SOJS01	g__	s__	M0087	48.01	1567	127	1	1399	Frozen sediment
E386M0087D1H1.mbi_00021	Metagenomic sequencing	k__Bacteria (UID203)	44.18	22.21	Contamination	2695	4282219	16153	d__Bacteria	p__Nitrospinota_A	c__	o__	f__	g__	s__	M0087	43.47	1538	914	3	1459	Frozen sediment
E386M0087D1H1.mbi_00022	Metagenomic sequencing	k__Bacteria (UID203)	74.25	24.14	Contamination	1610	2706790	9131	d__Bacteria	p__Proteobacteria	c__Alphaproteobacteria	o__Rhizobiales	f__Methyloligellaceae	g__Methyloceanibacter	s__	M0087	63.18	1653	518	0	0	Frozen sediment
E386M0087D1H1.mbi_00023	Metagenomic sequencing	k__Bacteria (UID203)	96.55	73.04	Contamination	2586	4609466	9986	d__Bacteria	p__Actinobacteriota	c__Acidimicrobiia	o__UBA5794	f__UBA5794	g__B3-G11	s__	M0087	60.84	1793	797	0	0	Frozen sediment
E386M0087D1H1.mbi_00024	Metagenomic sequencing	k__Bacteria (UID2565)	33.53	8.92	Low Quality	569	871299	4857	d__Bacteria	p__Planctomycetota	c__Phycisphaerae	o__Sedimentisphaerales	f__Anaerohalophaeraceae	g__QNBT01	s__	M0087	53.5	1517	206	0	0	Frozen sediment
E386M0087D1H1.mbi_00025	Metagenomic sequencing	k__Bacteria (UID203)	76.12	33.13	Contamination	867	1428836	5702	d__Bacteria	p__Chloroflexota	c__Dehalococcoidia	o__Dehalococcoidales	f__RBG-16-60-22	g__E44-bin89	s__E44-bin89 sp004375725	M0087	55.52	1645	290	0	0	Frozen sediment
E386M0087D1H1.mbi_00026	Metagenomic sequencing	k__Bacteria (UID203)	56.82	36.96	Contamination	2263	3352088	14324	d__Bacteria	p__Bacteroidota	c__Ignavibacteria	o__	f__	g__	s__	M0087	36.78	1396	821	1	1485	Frozen sediment
E386M0087D1H1.mbi_00027	Metagenomic sequencing	k__Bacteria (UID2495)	41.42	6.97	Low Quality	625	994764	12352	d__Bacteria	p__Zixibacteria	c__MSB-5A5	o__GN15	f__FEB-12	g__	s__	M0087	54.16	1555	218	0	0	Frozen sediment
E386M0087D1H1.mbi_00028	Metagenomic sequencing	p__Proteobacteria (UID3214)	44.87	18.29	Contamination	2351	3593953	9127	d__Bacteria	p__Desulfobacterota	c__Desulfobacteria	o__	f__	g__	s__	M0087	49.99	1479	840	0	0	Frozen sediment
E386M0087D1H1.mbi_00029	Metagenomic sequencing	k__Bacteria (UID203)	39.23	26.63	Contamination	409	602873	5846	d__Bacteria	p__Chloroflexota	c__Dehalococcoidia	o__Dehalococcoidales	f__UBA5760	g__	s__	M0087	47.68	1460	151	0	0	Frozen sediment
E386M0087D1H1.mbi_00030	Metagenomic sequencing	k__Bacteria (UID203)	68.87	52.15	Contamination	2114	3310489	14671	d__Bacteria	p__Chloroflexota	c__Dehalococcoidia	o__	f__	g__	s__	M0087	54.55	1512	741	0	0	Frozen sediment
E386M0087D1H1.mbi_00031	Metagenomic sequencing	k__Bacteria (UID2495)	71.68	44.96	Contamination	2334	3704543	13521	d__Bacteria	p__Gemmatimonadota	c__Gemmatimonadetes	o__	f__	g__	s__	M0087	65.08	1536	803	0	0	Frozen sediment
E386M0087D1H1.mbi_00032	Metagenomic sequencing	k__Bacteria (UID203)	54	26.01	Contamination	865	1313947	6096	d__Bacteria	p__Chloroflexota	c__Dehalococcoidia	o__Dehalococcoidales	f__ARS1013	g__	s__	M0087	51.41	1471	307	0	0	Frozen sediment
E386M0087D1H1.mbi_00033	Metagenomic sequencing	k__Bacteria (UID203)	57.92	31.54	Contamination	2722	4017375	6900	d__Bacteria	p__Proteobacteria	c__Alphaproteobacteria	o__Rhizobiales	f__Hyphomicrobiaceae	g__	s__	M0087	58.4	1441	1020	0	0	Frozen sediment
E386M0087D1H1.mbi_00034	Metagenomic sequencing	k__Bacteria (UID203)	56.84	17.22	Contamination	734	1097397	7292	d__Bacteria	p__Chloroflexota	c__Dehalococcoidia	o__Dehalococcoidales	f__	g__	s__	M0087	57.67	1443	267	0	0	Frozen sediment
E386M0087D1H1.mbi_00035	Metagenomic sequencing	k__Bacteria (UID1452)	55.07	23.54	Contamination	2851	4139642	12909	d__Bacteria	p__Chloroflexota	c__Anaerolineae	o__	f__	g__	s__	M0087	61.28	1407	1076	0	0	Frozen sediment
E386M0087D1H1.mbi_00036	Metagenomic sequencing	c__Gammaproteobacteria (UID4201)	38.48	4.65	Low Quality	1227	1776241	5592	d__Bacteria	p__Proteobacteria	c__Gammaproteobacteria	o__Woeseiales	f__Woeseiaceae	g__UBA1847	s__	M0087	54.06	1407	467	0	0	Frozen sediment
E386M0087D1H1.mbi_00037	Metagenomic sequencing	c__Alphaproteobacteria (UID3337)	43.53	10.36	Contamination	1455	1953433	10595	d__Bacteria	p__Proteobacteria	c__Alphaproteobacteria	o__Rhodobacterales	f__Rhodobacteraceae	g__	s__	M0087	68.7	1298	584	0	0	Frozen sediment
E386M0087D1H1.mbi_00038	Metagenomic sequencing	k__Bacteria (UID203)	57.81	35.42	Contamination	1597	2163503	6044	d__Bacteria	p__Proteobacteria	c__	o__	f__	g__	s__	M0087	61.64	1309	636	0	0	Frozen sediment
E386M0087D1H1.mbi_00039	Metagenomic sequencing	k__Bacteria (UID2495)	45.35	5.56	Low Quality	1375	2173389	5041	d__Bacteria	p__Gemmatimonadota	c__Gemmatimonadetes	o__SG8-23	f__UBA6960	g__	s__	M0087	62.31	1570	497	0	0	Frozen sediment
E386M0090D1H1.c_00000	Metagenomic sequencing	root (UID1)	0	0	Comp=0%	1	1029	1029	-	-	-	-	-	-	-	M0090	65.5	1029	1	0	0	Frozen sediment
E386M0090D1H1.c_00001	Metagenomic sequencing	k__Bacteria (UID3187)	90.33	2.56	High Quality	489	2790169	32246	d__Bacteria	p__Acidobacteriota	c__Aminicenantia	o__Aminicenantales	f__Aminicenantaceae	g__SOIV01	s__	M0090	42.13	7460	112	0	0	Frozen sediment
E386M0090D1H1.c_00002	Metagenomic sequencing	root (UID1)	0	0	Comp=0%	2	2113	1079	-	-	-	-	-	-	-	M0090	38.05	1079	1	0	0	Frozen sediment
E386M0090D1H1.c_00003	Metagenomic sequencing	c__Deltaproteobacteria (UID3216)	40.07	6.13	Low Quality	1433	2027253	4208	d__Bacteria	p__Desulfobacterota	c__Desulfobacteria	o__Desulfatiglandales	f__NaphS2	g__	s__	M0090	48.12	1409	574	0	0	Frozen sediment
E386M0090D1H1.c_00004	Metagenomic sequencing	root (UID1)	0	0	Comp=0%	1	1212	1212	-	-	-	-	-	-	-	M0090	63.04	1212	1	0	0	Frozen sediment
E386M0090D1H1.c_00005	Metagenomic sequencing	k__Bacteria (UID203)	7.18	1.75	Low Quality	350	452548	6561	-	-	-	-	-	-	-	M0090	51.39	1219	143	1	681	Frozen sediment
E386M0090D1H1.c_00006	Metagenomic sequencing	root (UID1)	0	0	Comp=0%	11	13167	1436	-	-	-	-	-	-	-	M0090	42.51	1251	5	0	0	Frozen sediment
E386M0090D1H1.c_00007	Metagenomic sequencing	root (UID1)	0	0	Comp=0%	1	1355	1355	-	-	-	-	-	-	-	M0090	40.89	1355	1	0	0	Frozen sediment
E386M0090D1H1.c_00008	Metagenomic sequencing	k__Bacteria (UID203)	91.79	22.65	Contamination	751	2473571	20993	d__Bacteria	p__Desulfobacterota	c__Desulfobacteria	o__Desulfobacterales	f__ETH-SRB1	g__	s__	M0090	44.41	3584	226	1	454	Frozen sediment
E386M0090D1H1.c_00009	Metagenomic sequencing	root (UID1)	0	0	Comp=0%	1	1009	1009	-	-	-	-	-	-	-	M0090	50.35	1009	1	0	0	Frozen sediment
E386M0090D1H1.c_00010	Metagenomic sequencing	root (UID1)	0	0	Comp=0%	52	93671	4656	-	-	-	-	-	-	-	M0090	36.69	1994	17	0	0	Frozen sediment
E386M0090D1H1.c_00011	Metagenomic sequencing	root (UID1)	0	0	Comp=0%	1	1248	1248	-	-	-	-	-	-	-	M0090	44.71	1248	1	0	0	Frozen sediment
E386M0090D1H1.c_00012	Metagenomic sequencing	k__Bacteria (UID1452)	91.75	5.94	Medium Quality	433	2314544	37748	d__Bacteria	p__Chloroflexota	c__Dehalococcoidia	o__GIF9	f__UBA5620	g__QYPU01	s__	M0090	49.26	8920	71	2	1501	Frozen sediment
E386M0090D1H1.c_00013	Metagenomic sequencing	root (UID1)	0	0	Comp=0%	16	22574	2755	-	-	-	-	-	-	-	M0090	31.26	1424	6	0	0	Frozen sediment
E386M0090D1H1.c_00014	Metagenomic sequencing	k__Bacteria (UID209)	86.29	1.85	Medium Quality	405	1498311	22070	d__Bacteria	p__Bipolaricaulota	c__Bipolaricaulia	o__UBA7950	f__UBA9294	g__	s__	M0090	50.49	4545	94	0	0	Frozen sediment
E386M0090D1H1.c_00015	Metagenomic sequencing	k__Bacteria (UID2569)	72.71	0.34	Medium Quality	709	1765216	8700	d__Bacteria	p__Bacteroidota	c__Bacteroidia	o__Bacteroidales	f__VadinHA17	g__	s__	M0090	38.44	2784	214	0	0	Frozen sediment
E386M0090D1H1.c_00016	Metagenomic sequencing	k__Bacteria (UID1452)	16.56	1.32	Low Quality	168	225770	3501	d__Bacteria	p__Chloroflexota	c__Dehalococcoidia	o__Dehalococcoidales	f__UBA2162	g__GCA-2685815	s__	M0090	55.29	1295	70	0	0	Frozen sediment
E386M0090D1H1.c_00017	Metagenomic sequencing	root (UID1)	0	0	Comp=0%	1	1148	1148	-	-	-	-	-	-	-	M0090	54.09	1148	1	0	0	Frozen sediment
E386M0090D1H1.c_00018	Metagenomic sequencing	root (UID1)	0	0	Comp=0%	3	3833	1675	-	-	-	-	-	-	-	M0090	47.59	1138	2	0	0	Frozen sediment
E386M0090D1H1.c_00019	Metagenomic sequencing	root (UID1)	0	0	Comp=0%	34	52169	9318	-	-	-	-	-	-	-	M0090	67.4	1184	11	0	0	Frozen sediment
E386M0090D1H1.c_00020	Metagenomic sequencing	root (UID1)	0	0	Comp=0%	2	3286	2172	-	-	-	-	-	-	-	M0090	47.63	2172	1	0	0	Frozen sediment
E386M0090D1H1.c_00021	Metagenomic sequencing	root (UID1)	0	0	Comp=0%	25	33959	2063	-	-	-	-	-	-	-	M0090	49.94	1326	11	0	0	Frozen sediment
E386M0090D1H1.c_00022	Metagenomic sequencing	k__Archaea (UID2)	56.01	1.05	Medium Quality	447	781651	6058	d__Archaea	p__Thermoproteota	c__Nitrososphaeria	o__Nitrososphaerales	f__Nitrosopumilaceae	g__Nitrosopumilus	s__	M0090	33.25	1710	152	0	0	Frozen sediment
E386M0090D1H1.c_00023	Metagenomic sequencing	root (UID1)	0	0	Comp=0%	1	1005	1005	-	-	-	-	-	-	-	M0090	57.91	1005	1	0	0	Frozen sediment
E386M0090D1H1.c_00024	Metagenomic sequencing	root (UID1)	0	0	Comp=0%	5	6790	2258	-	-	-	-	-	-	-	M0090	52.72	1221	2	0	0	Frozen sediment
E386M0090D1H1.c_00025	Metagenomic sequencing	root (UID1)	0	0	Comp=0%	3	3302	1231	-	-	-	-	-	-	-	M0090	39.01	1061	2	0	0	Frozen sediment
E386M0090D1H1.c_00026	Metagenomic sequencing	k__Bacteria (UID203)	58.95	31.05	Contamination	3012	4149173	3901	d__Bacteria	p__Planctomycetota	c__Phycisphaerae	o__Sedimentisphaerales	f__Anaerohalophaeraceae	g__	s__	M0090	48.27	1369	1225	0	0	Frozen sediment
E386M0090D1H1.c_00027	Metagenomic sequencing	k__Bacteria (UID203)	41.41	18.18	Contamination	3353	4852279	5047	d__Archaea	p__Asgardarchaeota	c__Lokiarchaeia	o__CR-4	f__AMARA-1	g__	s__	M0090	33.48	1419	1287	0	0	Frozen sediment
E386M0090D1H1.c_00028	Metagenomic sequencing	k__Archaea (UID2)	91.12	54.62	Contamination	943	4919272	45223	d__Archaea	p__Asgardarchaeota	c__Lokiarchaeia	o__CR-4	f__SOKP01	g__SOKP01	s__	M0090	32.78	6494	222	3	1555	Frozen sediment
E386M0090D1H1.c_00029	Metagenomic sequencing	k__Bacteria (UID203)	77.59	31.66	Contamination	1576	4640996	46168	d__Bacteria	p__Zixibacteria	c__MSB-5A5	o__GN15	f__FEB-12	g__B120-G9	s__	M0090	50.06	3062	510	0	0	Frozen sediment
E386M0090D1H1.c_00030	Metagenomic sequencing	k__Bacteria (UID203)	63.76	26.01	Contamination	1508	2009714	4176	d__Bacteria	p__Chloroflexota	c__Anaerolineae	o__Anaerolineales	f__E44-bin32	g__	s__	M0090	51.12	1290	616	0	0	Frozen sediment
E386M0090D1H1.c_00031	Metagenomic sequencing	root (UID1)	0	0	Comp=0%	3	3737	1638	-	-	-	-	-	-	-	M0090	30.51	1068	2	0	0	Frozen sediment
E386M0090D1H1.c_00032	Metagenomic sequencing	o__Rhizobiales (UID3447)	90.04	9.77	Medium Quality	759	3049135	24873	d__Bacteria	p__Proteobacteria	c__Alphaproteobacteria	o__Rhizobiales	f__Hyphomicrobiaceae	g__	s__	M0090	59.59	5124	174	0	0	Frozen sediment
E386M0090D1H1.c_00033	Metagenomic sequencing	root (UID1)	0	0	Comp=0%	1	1486	1486	-	-	-	-	-	-	-	M0090	31.43	1486	1	0	0	Frozen sediment
E386M0090D1H1.c_00034	Metagenomic sequencing	k__Bacteria (UID203)	83.73	99.03	Contamination	2605	3691011	4277	d__Bacteria	p__Chloroflexota	c__Dehalococcoidia	o__Dehalococcoidales	f__	g__	s__	M0090	48.4	1411	1036	7	1465	Frozen sediment
E386M0090D1H1.c_00035	Metagenomic sequencing	k__Bacteria (UID203)	75.96	38.65	Contamination	2410	3251407	7865	d__Bacteria	p__Aerophobota	c__Aerophobia	o__	f__	g__	s__	M0090	41.75	1295	958	0	0	Frozen sediment
E386M0090D1H1.c_00036	Metagenomic sequencing	root (UID1)	0	0	Comp=0%	4	4590	1396	-	-	-	-	-	-	-	M0090	40.31	1096	2	0	0	Frozen sediment
E386M0090D1H1.c_00037	Metagenomic sequencing	root (UID1)	0	0	Comp=0%	62	75321	2023	-	-	-	-	-	-	-	M0090	41.67	1160	28	0	0	Frozen sediment
E386M0090D1H1.c_00038	Metagenomic sequencing	k__Bacteria (UID203)	74.5	46.22	Contamination	3713	4974643	10258	d__Bacteria	p__UBA2233	c__UBA2233	o__	f__	g__	s__	M0090	59.13	1294	1502	0	0	Frozen sediment
E386M0090D1H1.c_00039	Metagenomic sequencing	k__Bacteria (UID203)	2.23	0	Low Quality	97	136082	2649	-	-	-	-	-	-	-	M0090	55.6	1419	40	0	0	Frozen sediment
E386M0090D1H1.c_00040	Metagenomic sequencing	root (UID1)	0	0	Comp=0%	5	9204	3074	-	-	-	-	-	-	-	M0090	41.4	2552	2	0	0	Frozen sediment
E386M0090D1H1.c_00041	Metagenomic sequencing	root (UID1)	0	0	Comp=0%	85	103988	1985	-	-	-	-	-	-	-	M0090	57.77	1206	37	0	0	Frozen sediment
E386M0090D1H1.c_00042	Metagenomic sequencing	root (UID1)	0	0	Comp=0%	22	31466	2323	-	-	-	-	-	-	-	M0090	55.05	1345	9	0	0	Frozen sediment
E386M0090D1H1.c_00043	Metagenomic sequencing	root (UID1)	0	0	Comp=0%	1	1053	1053	-	-	-	-	-	-	-	M0090	38.37	1053	1	0	0	Frozen sediment
E386M0090D1H1.c_00044	Metagenomic sequencing	root (UID1)	0	0	Comp=0%	1	1105	1105	-	-	-	-	-	-	-	M0090	36.83	1105	1	0	0	Frozen sediment
E386M0090D1H1.c_00045	Metagenomic sequencing	k__Bacteria (UID203)	75.39	29.29	Contamination	973	1905709	8288	d__Bacteria	p__Marinisomatota	c__Marinisomatia	o__Marinisomatales	f__J089	g__	s__	M0090	35.96	2065	317	0	0	Frozen sediment
E386M0090D1H1.c_00046	Metagenomic sequencing	k__Archaea (UID2)	14.07	0	Low Quality	140	185146	3104	d__Archaea	p__Thermoproteota	c__Bathyarchaeia	o__TCS64	f__TCS64	g__RBG-16-57-9	s__	M0090	54.07	1257	57	0	0	Frozen sediment
E386M0090D1H1.c_00047	Metagenomic sequencing	k__Bacteria (UID203)	88.84	69.76	Contamination	1852	3339547	9423	d__Bacteria	p__Caldatribacteriota	c__JS1	o__SB-45	f__34-128	g__34-128	s__	M0090	34.45	1851	604	0	0	Frozen sediment
E386M0090D1H1.c_00048	Metagenomic sequencing	root (UID1)	0	0	Comp=0%	2	2375	1246	-	-	-	-	-	-	-	M0090	29.85	1246	1	0	0	Frozen sediment
E386M0090D1H1.c_00049	Metagenomic sequencing	root (UID1)	0	0	Comp=0%	2	2223	1170	-	-	-	-	-	-	-	M0090	38.96	1170	1	0	0	Frozen sediment
E386M0090D1H1.c_00050	Metagenomic sequencing	root (UID1)	0	0	Comp=0%	10	24773	8401	-	-	-	-	-	-	-	M0090	29.43	4062	2	0	0	Frozen sediment
E386M0090D1H1.c_00051	Metagenomic sequencing	k__Bacteria (UID203)	95.61	293.44	Contamination	1516	4757438	16142	-	-	-	-	-	-	-	M0090	50.17	3357	485	1	1520	Frozen sediment
E386M0090D1H1.d_c.002	Metagenomic sequencing	k__Bacteria (UID3187)	90.33	2.56	High Quality	489	2790169	32246	d__Bacteria	p__Acidobacteriota	c__Aminicenantia	o__Aminicenantales	f__Aminicenantaceae	g__SOIV01	s__	M0090	42.13	7460	112	0	0	Frozen sediment
E386M0090D1H1.d_c.008	Metagenomic sequencing	k__Bacteria (UID2569)	72.44	0.34	Medium Quality	705	1753978	8700	d__Bacteria	p__Bacteroidota	c__Bacteroidia	o__Bacteroidales	f__VadinHA17	g__	s__	M0090	38.43	2784	212	0	0	Frozen sediment
E386M0090D1H1.d_c.016	Metagenomic sequencing	k__Archaea (UID2)	56.01	1.05	Medium Quality	447	781651	6058	d__Archaea	p__Thermoproteota	c__Nitrososphaeria	o__Nitrososphaerales	f__Nitrosopumilaceae	g__Nitrosopumilus	s__	M0090	33.25	1710	152	0	0	Frozen sediment
E386M0090D1H1.d_mba.002	Metagenomic sequencing	k__Bacteria (UID2495)	73.26	1.16	Medium Quality	517	1612205	15898	d__Bacteria	p__Zixibacteria	c__MSB-5A5	o__GN15	f__FEB-12	g__	s__	M0090	53.02	3335	161	0	0	Frozen sediment
E386M0090D1H1.d_mba.005	Metagenomic sequencing	c__Deltaproteobacteria (UID3216)	85.89	2.04	Medium Quality	459	1661733	20993	d__Bacteria	p__Desulfobacterota	c__Desulfobacteria	o__Desulfobacterales	f__ETH-SRB1	g__	s__	M0090	42.31	4122	132	3	1555	Frozen sediment
E386M0090D1H1.d_mba.006	Metagenomic sequencing	k__Archaea (UID2)	88.25	3.27	Medium Quality	515	3271786	45223	d__Archaea	p__Asgardarchaeota	c__Lokiarchaeia	o__CR-4	f__SOKP01	g__SOKP01	s__	M0090	31.92	9049	116	1	1484	Frozen sediment
E386M0090D1H1.d_mba.013	Metagenomic sequencing	o__Rhizobiales (UID3447)	92.58	1.02	High Quality	536	2558350	24873	d__Bacteria	p__Proteobacteria	c__Alphaproteobacteria	o__Rhizobiales	f__Hyphomicrobiaceae	g__	s__	M0090	59.81	6199	131	0	0	Frozen sediment
E386M0090D1H1.d_mba.016	Metagenomic sequencing	k__Bacteria (UID1452)	66	0.7	Medium Quality	330	1047085	12401	d__Bacteria	p__Chloroflexota	c__Dehalococcoidia	o__Dehalococcoidales	f__RBG-16-60-22	g__E44-bin89	s__E44-bin89 sp004375725	M0090	54.02	3395	104	0	0	Frozen sediment
E386M0090D1H1.d_mba.017	Metagenomic sequencing	k__Bacteria (UID209)	83.59	0.15	Medium Quality	284	1296964	22070	d__Bacteria	p__Bipolaricaulota	c__Bipolaricaulia	o__UBA7950	f__UBA9294	g__	s__	M0090	50.65	5257	74	0	0	Frozen sediment
E386M0090D1H1.d_mbi.013	Metagenomic sequencing	k__Bacteria (UID1452)	92.24	2.97	High Quality	365	1895229	37748	d__Bacteria	p__Chloroflexota	c__Dehalococcoidia	o__GIF9	f__UBA5620	g__QYPU01	s__	M0090	50.66	10316	52	3	1501	Frozen sediment
E386M0090D1H1.d_mbi.016	Metagenomic sequencing	k__Archaea (UID2)	65.29	6.7	Medium Quality	1309	2523081	11102	d__Archaea	p__Asgardarchaeota	c__Lokiarchaeia	o__CR-4	f__AMARA-1	g__	s__	M0090	32.49	2069	394	1	1484	Frozen sediment
E386M0090D1H1.mba_00001	Metagenomic sequencing	k__Bacteria (UID209)	25.12	0	Low Quality	270	769282	16142	d__Bacteria	p__Caldatribacteriota	c__JS1	o__SB-45	f__34-128	g__34-128	s__	M0090	34.63	2846	76	0	0	Frozen sediment
E386M0090D1H1.mba_00002	Metagenomic sequencing	k__Bacteria (UID203)	52.9	19.42	Contamination	331	891202	15454	d__Bacteria	p__Caldatribacteriota	c__JS1	o__SB-45	f__34-128	g__34-128	s__	M0090	33.47	2652	110	0	0	Frozen sediment
E386M0090D1H1.mba_00003	Metagenomic sequencing	k__Archaea (UID2)	30.12	0	Low Quality	203	459002	6058	d__Archaea	p__Thermoproteota	c__Nitrososphaeria	o__Nitrososphaerales	f__Nitrosopumilaceae	g__Nitrosopumilus	s__	M0090	33.33	2190	74	0	0	Frozen sediment
E386M0090D1H1.mba_00004	Metagenomic sequencing	k__Bacteria (UID1452)	89.77	0.99	Medium Quality	184	1588768	37748	d__Bacteria	p__Chloroflexota	c__Dehalococcoidia	o__GIF9	f__UBA5620	g__QYPU01	s__	M0090	50.76	12560	39	1	1501	Frozen sediment
E386M0090D1H1.mba_00005	Metagenomic sequencing	o__Rhizobiales (UID3447)	92.58	1.02	High Quality	536	2558350	24873	d__Bacteria	p__Proteobacteria	c__Alphaproteobacteria	o__Rhizobiales	f__Hyphomicrobiaceae	g__	s__	M0090	59.81	6199	131	0	0	Frozen sediment
E386M0090D1H1.mba_00006	Metagenomic sequencing	k__Bacteria (UID203)	15.23	0	Low Quality	286	586554	4862	d__Bacteria	p__Planctomycetota	c__Phycisphaerae	o__UBA1845	f__UBA1845	g__SBAX01	s__	M0090	61.55	2047	118	0	0	Frozen sediment
E386M0090D1H1.mba_00007	Metagenomic sequencing	k__Bacteria (UID203)	33.65	10.77	Contamination	1117	3081311	18249	d__Bacteria	p__Planctomycetota	c__Phycisphaerae	o__Sedimentisphaerales	f__Anaerohalophaeraceae	g__	s__	M0090	48.04	2765	377	0	0	Frozen sediment
E386M0090D1H1.mba_00008	Metagenomic sequencing	k__Bacteria (UID1452)	66	0.7	Medium Quality	330	1047085	12401	d__Bacteria	p__Chloroflexota	c__Dehalococcoidia	o__Dehalococcoidales	f__RBG-16-60-22	g__E44-bin89	s__E44-bin89 sp004375725	M0090	54.02	3395	104	0	0	Frozen sediment
E386M0090D1H1.mba_00009	Metagenomic sequencing	k__Bacteria (UID209)	83.59	0.15	Medium Quality	284	1296964	22070	d__Bacteria	p__Bipolaricaulota	c__Bipolaricaulia	o__UBA7950	f__UBA9294	g__	s__	M0090	50.65	5257	74	0	0	Frozen sediment
E386M0090D1H1.mba_00010	Metagenomic sequencing	k__Bacteria (UID2495)	73.26	1.16	Medium Quality	517	1612205	15898	d__Bacteria	p__Zixibacteria	c__MSB-5A5	o__GN15	f__FEB-12	g__	s__	M0090	53.02	3335	161	0	0	Frozen sediment
E386M0090D1H1.mba_00011	Metagenomic sequencing	k__Bacteria (UID3187)	88.62	1.71	Medium Quality	372	2341545	32246	d__Bacteria	p__Acidobacteriota	c__Aminicenantia	o__Aminicenantales	f__Aminicenantaceae	g__SOIV01	s__	M0090	42.1	8102	87	0	0	Frozen sediment
E386M0090D1H1.mba_00012	Metagenomic sequencing	k__Bacteria (UID203)	83.31	58.78	Contamination	2416	5945272	11713	d__Archaea	p__Asgardarchaeota	c__Lokiarchaeia	o__CR-4	f__AMARA-1	g__	s__	M0090	34.42	2453	833	1	1484	Frozen sediment
E386M0090D1H1.mba_00013	Metagenomic sequencing	c__Deltaproteobacteria (UID3216)	85.89	2.04	Medium Quality	479	1742198	20993	d__Bacteria	p__Desulfobacterota	c__Desulfobacteria	o__Desulfobacterales	f__ETH-SRB1	g__	s__	M0090	42.26	4122	137	3	1555	Frozen sediment
E386M0090D1H1.mba_00014	Metagenomic sequencing	k__Archaea (UID2)	88.25	3.27	Medium Quality	517	3282252	45223	d__Archaea	p__Asgardarchaeota	c__Lokiarchaeia	o__CR-4	f__SOKP01	g__SOKP01	s__	M0090	31.95	9049	116	1	1484	Frozen sediment
E386M0090D1H1.mba_00015	Metagenomic sequencing	root (UID1)	100	241.38	Contamination	1531	4463909	16142	-	-	-	-	-	-	-	M0090	48.93	2992	501	1	1465	Frozen sediment
E386M0090D1H1.mba_00016	Metagenomic sequencing	k__Bacteria (UID2569)	55.99	1.14	Medium Quality	430	1261654	8700	d__Bacteria	p__Bacteroidota	c__Bacteroidia	o__Bacteroidales	f__VadinHA17	g__	s__	M0090	38.86	3174	138	0	0	Frozen sediment
E386M0090D1H1.mba_00017	Metagenomic sequencing	c__Deltaproteobacteria (UID3216)	35.72	0.27	Low Quality	464	1131541	8316	d__Bacteria	p__Desulfobacterota	c__Desulfobacteria	o__Desulfatiglandales	f__NaphS2	g__	s__	M0090	48.53	2471	172	0	0	Frozen sediment
E386M0090D1H1.mbi_00000	Metagenomic sequencing	k__Bacteria (UID203)	74.84	31.02	Contamination	985	1988528	16142	d__Bacteria	p__Caldatribacteriota	c__JS1	o__SB-45	f__34-128	g__34-128	s__	M0090	34.73	2156	289	0	0	Frozen sediment
E386M0090D1H1.mbi_00001	Metagenomic sequencing	k__Bacteria (UID3187)	91.23	2.56	High Quality	603	2756335	32246	d__Bacteria	p__Acidobacteriota	c__Aminicenantia	o__Aminicenantales	f__Aminicenantaceae	g__SOIV01	s__	M0090	42	7136	113	0	0	Frozen sediment
E386M0090D1H1.mbi_00002	Metagenomic sequencing	k__Bacteria (UID1452)	92.24	2.97	High Quality	377	1957739	37748	d__Bacteria	p__Chloroflexota	c__Dehalococcoidia	o__GIF9	f__UBA5620	g__QYPU01	s__	M0090	50.62	10220	54	3	1501	Frozen sediment
E386M0090D1H1.mbi_00003	Metagenomic sequencing	k__Bacteria (UID2565)	31.35	2.56	Low Quality	999	2093621	46168	d__Bacteria	p__Planctomycetota	c__Phycisphaerae	o__Sedimentisphaerales	f__Anaerohalophaeraceae	g__	s__	M0090	47.73	2236	290	0	0	Frozen sediment
E386M0090D1H1.mbi_00004	Metagenomic sequencing	k__Archaea (UID2)	91.05	28.11	Contamination	1722	5094617	45223	d__Archaea	p__Asgardarchaeota	c__Lokiarchaeia	o__CR-4	f__SOKP01	g__SOKP01	s__	M0090	31.41	4894	257	1	1484	Frozen sediment
E386M0090D1H1.mbi_00005	Metagenomic sequencing	c__Deltaproteobacteria (UID3216)	89.21	30.2	Contamination	1316	2917735	15147	d__Bacteria	p__Desulfobacterota	c__Desulfobacteria	o__Desulfobacterales	f__ETH-SRB1	g__	s__	M0090	42.68	2534	326	2	1520	Frozen sediment
E386M0090D1H1.mbi_00006	Metagenomic sequencing	k__Bacteria (UID203)	46.28	16.94	Contamination	1137	1832912	10714	d__Bacteria	p__Planctomycetota	c__Phycisphaerae	o__Sedimentisphaerales	f__Anaerohalophaeraceae	g__B140-G9	s__	M0090	47.04	1588	392	0	0	Frozen sediment
E386M0090D1H1.mbi_00007	Metagenomic sequencing	k__Bacteria (UID203)	100	27.05	Contamination	1434	3702757	24873	d__Bacteria	p__Proteobacteria	c__Alphaproteobacteria	o__Rhizobiales	f__Hyphomicrobiaceae	g__	s__	M0090	59.74	3756	250	0	0	Frozen sediment
E386M0090D1H1.mbi_00008	Metagenomic sequencing	k__Bacteria (UID2495)	80.95	15.57	Contamination	1889	3864494	15898	d__Bacteria	p__Zixibacteria	c__MSB-5A5	o__GN15	f__FEB-12	g__	s__	M0090	52.49	2216	525	0	0	Frozen sediment
E386M0090D1H1.mbi_00009	Metagenomic sequencing	k__Bacteria (UID1452)	28.18	15.96	Contamination	116	245887	7969	d__Bacteria	p__Chloroflexota	c__Dehalococcoidia	o__Dehalococcoidales	f__UBA5760	g__	s__	M0090	47.6	2519	35	0	0	Frozen sediment
E386M0090D1H1.mbi_00010	Metagenomic sequencing	k__Bacteria (UID203)	28.63	11.69	Contamination	125	250315	9715	d__Bacteria	p__Chloroflexota	c__Dehalococcoidia	o__Dehalococcoidales	f__UBA5760	g__	s__	M0090	47.85	2089	34	0	0	Frozen sediment
E386M0090D1H1.mbi_00011	Metagenomic sequencing	k__Bacteria (UID1452)	67.72	30.29	Contamination	674	1422915	24939	d__Bacteria	p__Chloroflexota	c__Dehalococcoidia	o__Dehalococcoidales	f__UBA5760	g__E44-bin46	s__	M0090	51.55	2312	185	0	0	Frozen sediment
E386M0090D1H1.mbi_00012	Metagenomic sequencing	k__Bacteria (UID203)	5.9	0.88	Low Quality	129	246205	7570	-	-	-	-	-	-	-	M0090	47.46	1999	39	0	0	Frozen sediment
E386M0090D1H1.mbi_00013	Metagenomic sequencing	k__Bacteria (UID203)	85.71	36.39	Contamination	1710	3365008	11713	d__Bacteria	p__Bacteroidota	c__Bacteroidia	o__Bacteroidales	f__VadinHA17	g__	s__	M0090	37.68	2135	499	0	0	Frozen sediment
E386M0090D1H1.mbi_00014	Metagenomic sequencing	k__Bacteria (UID203)	91.38	28.46	Contamination	1194	2553364	22070	d__Bacteria	p__Bipolaricaulota	c__Bipolaricaulia	o__UBA7950	f__UBA9294	g__	s__	M0090	50.06	2309	267	3	1465	Frozen sediment
E386M0090D1H1.mbi_00015	Metagenomic sequencing	k__Bacteria (UID203)	52.63	37.48	Contamination	854	1766514	16142	d__Bacteria	p__Chloroflexota	c__Dehalococcoidia	o__Dehalococcoidales	f__UBA5760	g__E44-bin46	s__	M0090	50.18	2257	240	0	0	Frozen sediment
E386M0090D1H1.mbi_00016	Metagenomic sequencing	k__Bacteria (UID1452)	32.51	13.78	Contamination	460	864660	9220	d__Bacteria	p__Chloroflexota	c__Dehalococcoidia	o__Dehalococcoidales	f__UBA5760	g__	s__	M0090	46.91	1959	135	0	0	Frozen sediment
E386M0090D1H1.mbi_00017	Metagenomic sequencing	k__Bacteria (UID203)	67.71	28.67	Contamination	1800	3368461	22822	d__Bacteria	p__Marinisomatota	c__Marinisomatia	o__Marinisomatales	f__J089	g__	s__	M0090	35	1899	545	0	0	Frozen sediment
E386M0090D1H1.mbi_00018	Metagenomic sequencing	k__Bacteria (UID203)	65.3	21.72	Contamination	1165	1763249	11324	d__Bacteria	p__Aerophobota	c__Aerophobia	o__Aerophobales	f__AE-B3A	g__AE-B3A	s__	M0090	39.65	1449	411	0	0	Frozen sediment
E386M0090D1H1.mbi_00019	Metagenomic sequencing	k__Bacteria (UID1452)	31.42	2.48	Low Quality	477	908628	7430	d__Bacteria	p__Chloroflexota	c__Dehalococcoidia	o__Dehalococcoidales	f__SOJS01	g__	s__	M0090	47.34	2038	142	1	692	Frozen sediment
E386M0090D1H1.mbi_00020	Metagenomic sequencing	k__Bacteria (UID203)	86.86	46.09	Contamination	1310	2308590	12401	d__Bacteria	p__Chloroflexota	c__Dehalococcoidia	o__Dehalococcoidales	f__RBG-16-60-22	g__E44-bin89	s__E44-bin89 sp004375725	M0090	55.15	1740	380	1	675	Frozen sediment
E386M0090D1H1.mbi_00021	Metagenomic sequencing	k__Bacteria (UID203)	27.32	2.19	Low Quality	1653	2546040	13503	d__Bacteria	p__GCA-001730085	c__	o__	f__	g__	s__	M0090	42.63	1477	576	2	1555	Frozen sediment
E386M0090D1H1.mbi_00022	Metagenomic sequencing	k__Archaea (UID2)	74.63	30.53	Contamination	1570	3006868	11102	d__Archaea	p__Asgardarchaeota	c__Lokiarchaeia	o__CR-4	f__AMARA-1	g__	s__	M0090	32.43	2013	479	1	1484	Frozen sediment
E386M0090D1H1.mbi_00023	Metagenomic sequencing	k__Bacteria (UID2495)	50.16	20.1	Contamination	1695	2558487	12190	d__Bacteria	p__Fermentibacterota	c__	o__	f__	g__	s__	M0090	56.14	1422	600	1	681	Frozen sediment
E386M0090D1H1.mbi_00024	Metagenomic sequencing	k__Bacteria (UID203)	60.54	11.13	Contamination	1862	2986838	8316	d__Bacteria	p__Desulfobacterota	c__Desulfobacteria	o__Desulfatiglandales	f__NaphS2	g__	s__	M0090	48.36	1581	644	0	0	Frozen sediment
E386M0090D1H1.mbi_00025	Metagenomic sequencing	k__Bacteria (UID2565)	49.1	5.2	Low Quality	1455	2014518	9318	d__Bacteria	p__Planctomycetota	c__Phycisphaerae	o__UBA1845	f__UBA1845	g__SBAX01	s__	M0090	62.42	1314	563	0	0	Frozen sediment
E386M0091D1H1.c_00000	Metagenomic sequencing	k__Bacteria (UID203)	96.55	42.99	Contamination	624	3281177	54137	d__Bacteria	p__Actinobacteriota	c__Acidimicrobiia	o__UBA5794	f__UBA5794	g__B3-G11	s__	M0091	60.71	6786	121	0	0	Frozen sediment
E386M0091D1H1.c_00001	Metagenomic sequencing	k__Bacteria (UID203)	70.72	42.58	Contamination	2685	3793645	3787	d__Bacteria	p__Proteobacteria	c__Gammaproteobacteria	o__Xanthomonadales	f__SZUA-36	g__SZUA-36	s__	M0091	53.29	1399	1063	0	0	Frozen sediment
E386M0091D1H1.c_00002	Metagenomic sequencing	k__Bacteria (UID203)	71.08	47.5	Contamination	2776	3943058	9032	d__Bacteria	p__Proteobacteria	c__Gammaproteobacteria	o__UBA4486	f__UBA4486	g__SMWN01	s__	M0091	46.86	1384	1079	10	1465	Frozen sediment
E386M0091D1H1.c_00003	Metagenomic sequencing	k__Archaea (UID2)	43.13	5.08	Low Quality	503	763374	4912	d__Archaea	p__Thermoproteota	c__Nitrososphaeria	o__Nitrososphaerales	f__Nitrosopumilaceae	g__Nitrosopumilus	s__	M0091	33.04	1510	185	0	0	Frozen sediment
E386M0091D1H1.c_00004	Metagenomic sequencing	root (UID1)	0	0	Comp=0%	8	10709	1971	-	-	-	-	-	-	-	M0091	62.24	1341	4	0	0	Frozen sediment
E386M0091D1H1.c_00005	Metagenomic sequencing	root (UID1)	0	0	Comp=0%	5	6400	2108	-	-	-	-	-	-	-	M0091	51.06	1158	2	0	0	Frozen sediment
E386M0091D1H1.c_00006	Metagenomic sequencing	k__Bacteria (UID203)	84.33	62.13	Contamination	1835	5163039	21595	d__Bacteria	p__Proteobacteria	c__Gammaproteobacteria	o__Woeseiales	f__Woeseiaceae	g__UBA1847	s__	M0091	54.67	2938	575	0	0	Frozen sediment
E386M0091D1H1.c_00007	Metagenomic sequencing	k__Bacteria (UID1453)	68.35	35.65	Contamination	2113	3166561	4257	d__Bacteria	p__Actinobacteriota	c__Acidimicrobiia	o__UBA5794	f__UBA5794	g__B3-G11	s__	M0091	59.54	1500	811	0	0	Frozen sediment
E386M0091D1H1.c_00008	Metagenomic sequencing	root (UID1)	0	0	Comp=0%	6	6492	1162	-	-	-	-	-	-	-	M0091	45.27	1068	3	0	0	Frozen sediment
E386M0091D1H1.c_00009	Metagenomic sequencing	root (UID1)	0	0	Comp=0%	1	1039	1039	-	-	-	-	-	-	-	M0091	59.1	1039	1	0	0	Frozen sediment
E386M0091D1H1.c_00010	Metagenomic sequencing	root (UID1)	0	0	Comp=0%	2	2522	1324	-	-	-	-	-	-	-	M0091	48.02	1324	1	0	0	Frozen sediment
E386M0091D1H1.c_00011	Metagenomic sequencing	root (UID1)	0	0	Comp=0%	1	1033	1033	-	-	-	-	-	-	-	M0091	60.41	1033	1	0	0	Frozen sediment
E386M0091D1H1.c_00012	Metagenomic sequencing	root (UID1)	0	0	Comp=0%	9	10594	1490	-	-	-	-	-	-	-	M0091	49.17	1150	4	0	0	Frozen sediment
E386M0091D1H1.c_00013	Metagenomic sequencing	k__Bacteria (UID3187)	25.35	1.8	Low Quality	573	752459	4076	d__Bacteria	p__Acidobacteriota	c__UBA6911	o__UBA6911	f__RPQK01	g__	s__	M0091	53.8	1260	236	0	0	Frozen sediment
E386M0091D1H1.c_00014	Metagenomic sequencing	root (UID1)	0	0	Comp=0%	1	1240	1240	-	-	-	-	-	-	-	M0091	38.23	1240	1	0	0	Frozen sediment
E386M0091D1H1.c_00015	Metagenomic sequencing	k__Bacteria (UID203)	81.74	69.72	Contamination	4138	5564863	3861	d__Bacteria	p__Proteobacteria	c__Gammaproteobacteria	o__Woeseiales	f__Woeseiaceae	g__	s__	M0091	55.8	1314	1685	0	0	Frozen sediment
E386M0091D1H1.c_00016	Metagenomic sequencing	root (UID1)	0	0	Comp=0%	1	1444	1444	-	-	-	-	-	-	-	M0091	39.68	1444	1	0	0	Frozen sediment
E386M0091D1H1.c_00017	Metagenomic sequencing	k__Bacteria (UID203)	6.12	0	Low Quality	111	130465	1939	-	-	-	-	-	-	-	M0091	50.17	1144	50	0	0	Frozen sediment
E386M0091D1H1.c_00018	Metagenomic sequencing	k__Bacteria (UID2570)	80.95	2.36	Medium Quality	1186	2295867	16091	d__Bacteria	p__Bacteroidota	c__Ignavibacteria	o__Ignavibacteriales	f__Ignavibacteriaceae	g__BMS3ABIN03	s__	M0091	35.3	1998	367	0	0	Frozen sediment
E386M0091D1H1.c_00019	Metagenomic sequencing	root (UID1)	0	0	Comp=0%	1	1346	1346	-	-	-	-	-	-	-	M0091	59.73	1346	1	0	0	Frozen sediment
E386M0091D1H1.c_00020	Metagenomic sequencing	p__Actinobacteria (UID1454)	41.39	1.53	Low Quality	378	586255	4644	d__Bacteria	p__Actinobacteriota	c__UBA9087	o__	f__	g__	s__	M0091	45.7	1548	143	0	0	Frozen sediment
E386M0091D1H1.c_00021	Metagenomic sequencing	k__Bacteria (UID203)	50.78	25.36	Contamination	1555	2049256	19628	d__Bacteria	p__Planctomycetota	c__Brocadiae	o__Brocadiales	f__Scalinduaceae	g__Scalindua	s__	M0091	39.42	1252	628	0	0	Frozen sediment
E386M0091D1H1.c_00022	Metagenomic sequencing	k__Bacteria (UID203)	82.6	60.13	Contamination	3482	4777138	4521	d__Bacteria	p__Gemmatimonadota	c__Gemmatimonadetes	o__Gemmatimonadales	f__GWC2-71-9	g__N074bin45	s__	M0091	63.77	1327	1373	0	0	Frozen sediment
E386M0091D1H1.c_00023	Metagenomic sequencing	c__Alphaproteobacteria (UID3337)	60.3	3.33	Medium Quality	1377	2256864	7035	d__Bacteria	p__Proteobacteria	c__Alphaproteobacteria	o__Rhodobacterales	f__Rhodobacteraceae	g__	s__	M0091	67.12	1649	484	0	0	Frozen sediment
E386M0091D1H1.d_c.017	Metagenomic sequencing	c__Alphaproteobacteria (UID3337)	60.3	3.33	Medium Quality	1377	2256864	7035	d__Bacteria	p__Proteobacteria	c__Alphaproteobacteria	o__Rhodobacterales	f__Rhodobacteraceae	g__	s__	M0091	67.12	1649	484	0	0	Frozen sediment
E386M0091D1H1.d_mba.006	Metagenomic sequencing	k__Bacteria (UID2570)	64.66	1.53	Medium Quality	706	1744829	19628	d__Bacteria	p__Bacteroidota	c__Ignavibacteria	o__Ignavibacteriales	f__Ignavibacteriaceae	g__BMS3ABIN03	s__	M0091	35.47	2463	238	0	0	Frozen sediment
E386M0091D1H1.d_mba.008	Metagenomic sequencing	k__Bacteria (UID1453)	95.38	2.42	High Quality	339	2355052	54137	d__Bacteria	p__Actinobacteriota	c__Acidimicrobiia	o__UBA5794	f__UBA5794	g__	s__	M0091	61.12	10450	66	0	0	Frozen sediment
E386M0091D1H1.mba_00001	Metagenomic sequencing	p__Proteobacteria (UID3880)	52.26	12.58	Contamination	979	2092537	6545	d__Bacteria	p__Proteobacteria	c__Gammaproteobacteria	o__Xanthomonadales	f__SZUA-36	g__SZUA-36	s__	M0091	53.95	2092	386	0	0	Frozen sediment
E386M0091D1H1.mba_00002	Metagenomic sequencing	k__Bacteria (UID203)	64.05	27.49	Contamination	1026	2373210	8032	d__Bacteria	p__Actinobacteriota	c__Acidimicrobiia	o__UBA5794	f__UBA5794	g__B3-G11	s__	M0091	59.84	2267	379	0	0	Frozen sediment
E386M0091D1H1.mba_00003	Metagenomic sequencing	k__Bacteria (UID2495)	22.31	0	Low Quality	335	695058	4782	d__Bacteria	p__Gemmatimonadota	c__Gemmatimonadetes	o__Gemmatimonadales	f__GWC2-71-9	g__N074bin45	s__N074bin45 sp004357415	M0091	65.09	1988	134	0	0	Frozen sediment
E386M0091D1H1.mba_00004	Metagenomic sequencing	k__Bacteria (UID203)	14.42	1.72	Low Quality	426	822297	4035	d__Bacteria	p__Proteobacteria	c__Gammaproteobacteria	o__HK1	f__HK1	g__	s__	M0091	63.3	1859	181	0	0	Frozen sediment
E386M0091D1H1.mba_00005	Metagenomic sequencing	k__Bacteria (UID203)	87.93	62.05	Contamination	1688	4605457	13184	d__Bacteria	p__Proteobacteria	c__Gammaproteobacteria	o__Woeseiales	f__Woeseiaceae	g__UBA1847	s__	M0091	55.58	2753	534	0	0	Frozen sediment
E386M0091D1H1.mba_00006	Metagenomic sequencing	k__Bacteria (UID2570)	64.66	1.53	Medium Quality	706	1744829	19628	d__Bacteria	p__Bacteroidota	c__Ignavibacteria	o__Ignavibacteriales	f__Ignavibacteriaceae	g__BMS3ABIN03	s__	M0091	35.47	2463	238	0	0	Frozen sediment
E386M0091D1H1.mba_00007	Metagenomic sequencing	k__Archaea (UID2)	23.24	0.07	Low Quality	182	380275	4912	d__Archaea	p__Thermoproteota	c__Nitrososphaeria	o__Nitrososphaerales	f__Nitrosopumilaceae	g__Nitrosopumilus	s__	M0091	33.27	2038	73	0	0	Frozen sediment
E386M0091D1H1.mba_00008	Metagenomic sequencing	k__Bacteria (UID1453)	95.38	2.42	High Quality	339	2355052	54137	d__Bacteria	p__Actinobacteriota	c__Acidimicrobiia	o__UBA5794	f__UBA5794	g__	s__	M0091	61.12	10450	66	0	0	Frozen sediment
E386M0091D1H1.mba_00009	Metagenomic sequencing	c__Alphaproteobacteria (UID3337)	36.22	0.81	Low Quality	601	1327319	9763	d__Bacteria	p__Proteobacteria	c__Alphaproteobacteria	o__Rhodobacterales	f__Rhodobacteraceae	g__	s__	M0091	67.24	2176	228	0	0	Frozen sediment
E386M0091D1H1.mbi_00000	Metagenomic sequencing	k__Bacteria (UID1453)	98.8	4.84	High Quality	613	2757993	54137	d__Bacteria	p__Actinobacteriota	c__Acidimicrobiia	o__UBA5794	f__UBA5794	g__	s__	M0091	61.25	8644	87	0	0	Frozen sediment
E386M0091D1H1.mbi_00001	Metagenomic sequencing	k__Bacteria (UID203)	65.52	27.93	Contamination	1274	2612896	9246	d__Bacteria	p__Proteobacteria	c__Gammaproteobacteria	o__Woeseiales	f__Woeseiaceae	g__UBA1847	s__	M0091	54.47	2233	368	0	0	Frozen sediment
E386M0091D1H1.mbi_00002	Metagenomic sequencing	k__Bacteria (UID203)	98.12	26.88	Contamination	2003	3383391	16091	d__Bacteria	p__Bacteroidota	c__Ignavibacteria	o__Ignavibacteriales	f__Ignavibacteriaceae	g__BMS3ABIN03	s__	M0091	34.62	1678	654	0	0	Frozen sediment
E386M0091D1H1.mbi_00003	Metagenomic sequencing	p__Proteobacteria (UID3214)	80.36	74.22	Contamination	2473	4365979	13184	d__Bacteria	p__Proteobacteria	c__Gammaproteobacteria	o__Woeseiales	f__Woeseiaceae	g__	s__	M0091	57.67	1703	740	0	0	Frozen sediment
E386M0091D1H1.mbi_00004	Metagenomic sequencing	c__Alphaproteobacteria (UID3337)	60.37	12.44	Contamination	1445	2278600	7035	d__Bacteria	p__Proteobacteria	c__Alphaproteobacteria	o__Rhodobacterales	f__Rhodobacteraceae	g__	s__	M0091	68.14	1542	514	0	0	Frozen sediment
E386M0091D1H1.mbi_00005	Metagenomic sequencing	k__Bacteria (UID2565)	42.52	12.1	Contamination	1118	1563704	9032	d__Bacteria	p__Planctomycetota	c__Phycisphaerae	o__Sedimentisphaerales	f__Anaerohalophaeraceae	g__	s__	M0091	47.59	1349	436	2	793	Frozen sediment
E386M0091D1H1.mbi_00006	Metagenomic sequencing	c__Gammaproteobacteria (UID4267)	29.9	6.54	Low Quality	1297	1866848	5846	d__Bacteria	p__Proteobacteria	c__Gammaproteobacteria	o__GCA-001735895	f__GCA-001735895	g__	s__	M0091	53.07	1397	488	0	0	Frozen sediment
E386M0091D1H1.mbi_00007	Metagenomic sequencing	k__Bacteria (UID203)	84.74	69.36	Contamination	2761	4494066	8032	d__Bacteria	p__Actinobacteriota	c__Acidimicrobiia	o__UBA5794	f__UBA5794	g__B3-G11	s__	M0091	59.48	1609	943	0	0	Frozen sediment
E386M0091D1H1.mbi_00008	Metagenomic sequencing	k__Bacteria (UID203)	49.15	28.32	Contamination	1944	2759961	19628	d__Bacteria	p__Proteobacteria	c__Gammaproteobacteria	o__UBA4486	f__UBA4486	g__	s__	M0091	41.26	1348	734	3	1025	Frozen sediment
E386M0091D1H1.mbi_00009	Metagenomic sequencing	k__Bacteria (UID203)	69.49	41.58	Contamination	2629	3802998	21595	d__Bacteria	p__Proteobacteria	c__Gammaproteobacteria	o__	f__	g__	s__	M0091	50.13	1390	984	5	1465	Frozen sediment
E386M0091D1H1.mbi_00010	Metagenomic sequencing	k__Bacteria (UID203)	67.11	31.35	Contamination	2427	3777082	9407	d__Bacteria	p__Proteobacteria	c__Gammaproteobacteria	o__Xanthomonadales	f__SZUA-36	g__SZUA-36	s__	M0091	54.8	1546	874	0	0	Frozen sediment
E386M0091D1H1.mbi_00011	Metagenomic sequencing	k__Bacteria (UID203)	74.84	44.75	Contamination	2727	3924109	9763	d__Bacteria	p__Gemmatimonadota	c__Gemmatimonadetes	o__Gemmatimonadales	f__GWC2-71-9	g__N074bin45	s__	M0091	63.96	1397	1038	0	0	Frozen sediment
E386M0091D1H1.mbi_00012	Metagenomic sequencing	p__Actinobacteria (UID1454)	41.39	1.53	Low Quality	373	576731	4644	d__Bacteria	p__Actinobacteriota	c__UBA9087	o__	f__	g__	s__	M0091	45.95	1548	140	0	0	Frozen sediment
E386M0093B1H1.c.0	Metagenomic sequencing	p__Proteobacteria (UID3214)	56.67	0	Medium Quality	573	1054666	6839	d__Bacteria	p__Proteobacteria	c__Zetaproteobacteria	o__Mariprofundales	f__Mariprofundaceae	g__	s__	M0093	51.87	1921	189	0	0	Frozen sediment
E386M0093B1H1.c.1	Metagenomic sequencing	root (UID1)	0	0	Low Quality	1	1291	1291	-							M0093	64.37	1291	1	0	0	Frozen sediment
E386M0093B1H1.c.10	Metagenomic sequencing	root (UID1)	0	0	Low Quality	1	1071	1071	-							M0093	49.3	1071	1	0	0	Frozen sediment
E386M0093B1H1.c.11	Metagenomic sequencing	root (UID1)	0	0	Low Quality	1	1962	1962	-							M0093	59.68	1962	1	0	0	Frozen sediment
E386M0093B1H1.c.12	Metagenomic sequencing	root (UID1)	0	0	Low Quality	3	3753	1551	-							M0093	50.84	1192	2	0	0	Frozen sediment
E386M0093B1H1.c.13	Metagenomic sequencing	root (UID1)	0	0	Low Quality	3	3984	1447	-							M0093	63.3	1444	2	0	0	Frozen sediment
E386M0093B1H1.c.14	Metagenomic sequencing	root (UID1)	0	0	Low Quality	37	47153	3548	-							M0093	58.55	1179	16	0	0	Frozen sediment
E386M0093B1H1.c.15	Metagenomic sequencing	k__Bacteria (UID203)	86.57	43.75	Contamination	1290	4408081	20609	d__Bacteria	p__Chloroflexota	c__Anaerolineae	o__Anaerolineales	f__E44-bin32	g__E44-bin32	s__	M0093	50.9	3679	367	1	1280	Frozen sediment
E386M0093B1H1.c.16	Metagenomic sequencing	root (UID1)	0	0	Low Quality	1	1063	1063	-							M0093	56.54	1063	1	0	0	Frozen sediment
E386M0093B1H1.c.17	Metagenomic sequencing	p__Actinobacteria (UID1454)	38.69	9.25	Low Quality	1596	2101942	3081	d__Bacteria	p__Chloroflexota	c__Ellin6529	o__CSP1-4	f__CSP1-4	g__Palsa-1032	s__	M0093	67.57	1275	656	0	0	Frozen sediment
E386M0093B1H1.c.18	Metagenomic sequencing	k__Bacteria (UID2565)	60.81	10.45	Contamination	2048	3183461	5850	d__Bacteria	p__Planctomycetota	c__Phycisphaerae	o__Sedimentisphaerales	f__Anaerohalophaeraceae	g__	s__	M0093	48.95	1553	757	0	0	Frozen sediment
E386M0093B1H1.c.19	Metagenomic sequencing	k__Bacteria (UID1452)	61.88	31.02	Contamination	2620	3724844	4826	d__Bacteria	p__Chloroflexota	c__Anaerolineae	o__	f__	g__	s__	M0093	60.13	1388	1020	0	0	Frozen sediment
E386M0093B1H1.c.2	Metagenomic sequencing	k__Bacteria (UID209)	38.97	7.63	Low Quality	443	617853	3635	d__Bacteria	p__Aerophobota	c__Aerophobia	o__Aerophobales	f__AE-B3A	g__AE-B3A	s__	M0093	41.82	1348	173	0	0	Frozen sediment
E386M0093B1H1.c.20	Metagenomic sequencing	k__Bacteria (UID3187)	92.74	1.99	Medium Quality	600	3967540	95918	d__Bacteria	p__Acidobacteriota	c__Thermoanaerobaculia	o__Thermoanaerobaculales	f__FEB-10	g__	s__	M0093	63.12	8108	140	0	0	Frozen sediment
E386M0093B1H1.c.21	Metagenomic sequencing	k__Bacteria (UID203)	92.66	101.48	Contamination	2036	3345920	8847	d__Bacteria	p__Chloroflexota	c__Dehalococcoidia	o__GIF9	f__UBA5620	g__QYPU01	s__	M0093	51.63	1609	687	5	1597	Frozen sediment
E386M0093B1H1.c.22	Metagenomic sequencing	root (UID1)	0	0	Low Quality	201	258292	3815	-							M0093	68.16	1260	85	0	0	Frozen sediment
E386M0093B1H1.c.23	Metagenomic sequencing	k__Bacteria (UID1452)	16.61	0.99	Low Quality	308	654126	4797	d__Bacteria	p__Chloroflexota	c__Ellin6529	o__CSP1-4	f__CSP1-4	g__Palsa-1032	s__	M0093	66.69	2352	106	0	0	Frozen sediment
E386M0093B1H1.c.24	Metagenomic sequencing	o__Rhizobiales (UID3447)	95.09	72.41	Contamination	897	4167981	28605	d__Bacteria	p__Proteobacteria	c__Alphaproteobacteria	o__Rhizobiales	f__Hyphomicrobiaceae	g__	s__	M0093	61.21	5357	234	0	0	Frozen sediment
E386M0093B1H1.c.25	Metagenomic sequencing	k__Bacteria (UID203)	73.82	50.18	Contamination	3219	4795286	5134	d__Bacteria	p__Actinobacteriota	c__Acidimicrobiia	o__	f__	g__	s__	M0093	63.29	1476	1219	0	0	Frozen sediment
E386M0093B1H1.c.26	Metagenomic sequencing	k__Bacteria (UID203)	93.63	149.81	Contamination	5636	7800878	5579	d__Bacteria	p__Proteobacteria	c__Alphaproteobacteria	o__Rhizobiales	f__Methyloligellaceae	g__Methyloceanibacter	s__	M0093	60.04	1342	2232	2	893	Frozen sediment
E386M0093B1H1.c.27	Metagenomic sequencing	root (UID1)	0	0	Low Quality	7	12237	3834	-							M0093	29.66	1674	3	0	0	Frozen sediment
E386M0093B1H1.c.28	Metagenomic sequencing	k__Bacteria (UID203)	5.34	0	Low Quality	411	564525	21098	-							M0093	48.71	1230	153	0	0	Frozen sediment
E386M0093B1H1.c.29	Metagenomic sequencing	k__Bacteria (UID203)	10.66	1.72	Low Quality	164	225968	2910	-							M0093	70.94	1333	66	0	0	Frozen sediment
E386M0093B1H1.c.3	Metagenomic sequencing	root (UID1)	0	0	Low Quality	16	20731	1873	-							M0093	71.67	1259	7	0	0	Frozen sediment
E386M0093B1H1.c.30	Metagenomic sequencing	k__Bacteria (UID1452)	44.65	10.12	Contamination	615	954489	4323	d__Bacteria	p__Chloroflexota	c__Dehalococcoidia	o__SM23-28-2	f__RBG-16-64-32	g__RBG-16-64-32	s__	M0093	66.53	1529	223	0	0	Frozen sediment
E386M0093B1H1.c.31	Metagenomic sequencing	k__Bacteria (UID203)	87.59	69.34	Contamination	2684	4609921	17250	d__Bacteria	p__Caldatribacteriota	c__JS1	o__SB-45	f__34-128	g__34-128	s__	M0093	35.3	1674	848	0	0	Frozen sediment
E386M0093B1H1.c.32	Metagenomic sequencing	root (UID1)	0	0	Low Quality	1	1178	1178	-							M0093	58.32	1178	1	0	0	Frozen sediment
E386M0093B1H1.c.33	Metagenomic sequencing	k__Bacteria (UID203)	4.86	0.16	Low Quality	146	173411	3141	-							M0093	55.93	1132	64	0	0	Frozen sediment
E386M0093B1H1.c.34	Metagenomic sequencing	k__Bacteria (UID2495)	75.99	21.83	Contamination	1191	2023208	12563	d__Bacteria	p__Marinisomatota	c__Marinisomatia	o__Marinisomatales	f__J089	g__	s__	M0093	36.04	1682	391	0	0	Frozen sediment
E386M0093B1H1.c.35	Metagenomic sequencing	root (UID1)	0	0	Low Quality	5	12532	4610	-							M0093	73.34	3703	2	0	0	Frozen sediment
E386M0093B1H1.c.36	Metagenomic sequencing	root (UID1)	0	0	Low Quality	6	7148	1310	-							M0093	53.58	1211	3	0	0	Frozen sediment
E386M0093B1H1.c.37	Metagenomic sequencing	c__Alphaproteobacteria (UID3337)	8.56	0.4	Low Quality	258	342638	2667	-							M0093	67.07	1308	106	0	0	Frozen sediment
E386M0093B1H1.c.38	Metagenomic sequencing	root (UID1)	0	0	Low Quality	1	1220	1220	-							M0093	47.87	1220	1	0	0	Frozen sediment
E386M0093B1H1.c.39	Metagenomic sequencing	k__Bacteria (UID203)	92.37	73.64	Contamination	4844	6579574	4239	d__Bacteria	p__Desulfobacterota	c__Desulfobacteria	o__	f__	g__	s__	M0093	45.93	1326	1945	0	0	Frozen sediment
E386M0093B1H1.c.4	Metagenomic sequencing	root (UID1)	0	0	Low Quality	1	1247	1247	-							M0093	42.74	1247	1	0	0	Frozen sediment
E386M0093B1H1.c.40	Metagenomic sequencing	root (UID1)	0	0	Low Quality	1	1439	1439	-							M0093	66.99	1439	1	0	0	Frozen sediment
E386M0093B1H1.c.41	Metagenomic sequencing	root (UID1)	0	0	Low Quality	1	1156	1156	-							M0093	36.85	1156	1	0	0	Frozen sediment
E386M0093B1H1.c.42	Metagenomic sequencing	root (UID1)	0	0	Low Quality	2	2908	1871	-							M0093	63.27	1871	1	0	0	Frozen sediment
E386M0093B1H1.c.43	Metagenomic sequencing	root (UID1)	0	0	Low Quality	1	1313	1313	-							M0093	62	1313	1	0	0	Frozen sediment
E386M0093B1H1.c.44	Metagenomic sequencing	k__Bacteria (UID203)	98.28	91.69	Contamination	1573	5647521	22652	d__Bacteria	p__Acidobacteriota	c__Aminicenantia	o__Aminicenantales	f__Aminicenantaceae	g__SOIV01	s__	M0093	43.55	4065	432	2	926	Frozen sediment
E386M0093B1H1.c.45	Metagenomic sequencing	root (UID1)	0	0	Low Quality	1	1382	1382	-							M0093	59.77	1382	1	0	0	Frozen sediment
E386M0093B1H1.c.46	Metagenomic sequencing	root (UID1)	0	0	Low Quality	2	2434	1413	-							M0093	71.73	1413	1	0	0	Frozen sediment
E386M0093B1H1.c.5	Metagenomic sequencing	k__Bacteria (UID203)	100	113.98	Contamination	1140	5417432	45704	d__Bacteria	p__Actinobacteriota	c__Acidimicrobiia	o__UBA5794	f__UBA5794	g__	s__	M0093	61.28	5388	287	0	0	Frozen sediment
E386M0093B1H1.c.6	Metagenomic sequencing	root (UID1)	0	0	Low Quality	1	1508	1508	-							M0093	63.53	1508	1	0	0	Frozen sediment
E386M0093B1H1.c.7	Metagenomic sequencing	k__Bacteria (UID203)	87.15	17.6	Contamination	2290	4989728	10883	d__Bacteria	p__Proteobacteria	c__Alphaproteobacteria	o__Rhizobiales	f__Hyphomicrobiaceae	g__	s__	M0093	58.07	2337	722	0	0	Frozen sediment
E386M0093B1H1.c.8	Metagenomic sequencing	root (UID1)	0	0	Low Quality	2	2264	1174	-							M0093	57.77	1174	1	0	0	Frozen sediment
E386M0093B1H1.c.9	Metagenomic sequencing	k__Bacteria (UID1452)	47.23	13.55	Contamination	2024	2870329	4740	d__Bacteria	p__Chloroflexota	c__Anaerolineae	o__Anaerolineales	f__UBA11858	g__B10-G9	s__	M0093	48.22	1410	800	0	0	Frozen sediment
E386M0093B1H1.d-c.029	Metagenomic sequencing	k__Bacteria (UID2495)	75.99	21.83	Contamination	1190	2021518	12563	d__Bacteria	p__Marinisomatota	c__Marinisomatia	o__Marinisomatales	f__J089	g__	s__	M0093	36.04	1679	391	0	0	Frozen sediment
E386M0093B1H1.d-c.045	Metagenomic sequencing	k__Bacteria (UID203)	87.15	15.53	Contamination	2270	4944183	10883	d__Bacteria	p__Proteobacteria	c__Alphaproteobacteria	o__Rhizobiales	f__Hyphomicrobiaceae	g__	s__	M0093	58.1	2334	714	0	0	Frozen sediment
E386M0093B1H1.d-mba.005	Metagenomic sequencing	k__Bacteria (UID3187)	95.3	1.99	High Quality	606	3846855	95918	d__Bacteria	p__Acidobacteriota	c__Thermoanaerobaculia	o__Thermoanaerobaculales	f__FEB-10	g__	s__	M0093	63.38	8175	133	0	0	Frozen sediment
E386M0093B1H1.d-mba.006	Metagenomic sequencing	k__Bacteria (UID203)	91.38	9.01	Medium Quality	523	2651703	45704	d__Bacteria	p__Actinobacteriota	c__Acidimicrobiia	o__UBA5794	f__UBA5794	g__B3-G11	s__	M0093	60.06	6682	106	0	0	Frozen sediment
E386M0093B1H1.d-mba.007	Metagenomic sequencing	k__Bacteria (UID3187)	85.2	3.99	Medium Quality	438	2127563	20838	d__Bacteria	p__Acidobacteriota	c__Aminicenantia	o__Aminicenantales	f__Aminicenantaceae	g__SOIV01	s__	M0093	42.05	5872	115	0	0	Frozen sediment
E386M0093B1H1.d-mba.020	Metagenomic sequencing	k__Bacteria (UID1452)	81.36	6.52	Medium Quality	713	2776792	20609	d__Bacteria	p__Chloroflexota	c__Anaerolineae	o__Anaerolineales	f__E44-bin32	g__E44-bin32	s__	M0093	52.7	4463	187	1	1280	Frozen sediment
E386M0093B1H1.d-mba.021	Metagenomic sequencing	k__Bacteria (UID1452)	53.64	2.09	Medium Quality	295	845961	8847	d__Bacteria	p__Chloroflexota	c__Dehalococcoidia	o__GIF9	f__UBA5620	g__QYPU01	s__	M0093	50.9	2910	103	0	0	Frozen sediment
E386M0093B1H1.d-mba.023	Metagenomic sequencing	k__Bacteria (UID3187)	72.06	4.49	Medium Quality	799	2540668	22652	d__Bacteria	p__Acidobacteriota	c__Aminicenantia	o__Aminicenantales	f__Aminicenantaceae	g__	s__	M0093	42.87	3476	241	0	0	Frozen sediment
E386M0093B1H1.d-mba.024	Metagenomic sequencing	k__Bacteria (UID1452)	42.65	1.92	Low Quality	532	1361112	11212	d__Bacteria	p__Chloroflexota	c__Anaerolineae	o__Anaerolineales	f__UBA11858	g__B10-G9	s__	M0093	46.17	2565	185	0	0	Frozen sediment
E386M0093B1H1.d-mbi.001	Metagenomic sequencing	p__Firmicutes (UID241)	61.54	17.98	Contamination	891	1735776	17250	d__Bacteria	p__Caldatribacteriota	c__JS1	o__SB-45	f__34-128	g__34-128	s__	M0093	35.11	2028	272	0	0	Frozen sediment
E386M0093B1H1.d-mbi.002	Metagenomic sequencing	o__Rhizobiales (UID3447)	95.69	1.09	High Quality	687	2616977	28605	d__Bacteria	p__Proteobacteria	c__Alphaproteobacteria	o__Rhizobiales	f__Hyphomicrobiaceae	g__	s__	M0093	59.74	5673	131	1	426	Frozen sediment
E386M0093B1H1.d-mbi.021	Metagenomic sequencing	k__Bacteria (UID203)	94.67	22.78	Contamination	1252	3115673	28709	d__Bacteria	p__Actinobacteriota	c__Acidimicrobiia	o__UBA5794	f__UBA5794	g__	s__	M0093	61.77	3087	269	0	0	Frozen sediment
E386M0093B1H1.mba.1	Metagenomic sequencing	p__Firmicutes (UID241)	17.81	0.03	Low Quality	156	412314	17250	d__Bacteria	p__Caldatribacteriota	c__JS1	o__SB-45	f__34-128	g__34-128	s__	M0093	35.55	2752	52	0	0	Frozen sediment
E386M0093B1H1.mba.10	Metagenomic sequencing	o__Rhizobiales (UID3447)	89.87	0.2	Medium Quality	440	2283004	28605	d__Bacteria	p__Proteobacteria	c__Alphaproteobacteria	o__Rhizobiales	f__Hyphomicrobiaceae	g__	s__	M0093	60.03	6808	105	0	0	Frozen sediment
E386M0093B1H1.mba.11	Metagenomic sequencing	k__Bacteria (UID203)	20.38	0	Low Quality	234	477997	4873	d__Bacteria	p__Gemmatimonadota	c__Gemmatimonadetes	o__Gemmatimonadales	f__GWC2-71-9	g__N074bin45	s__	M0093	65.15	1979	93	0	0	Frozen sediment
E386M0093B1H1.mba.12	Metagenomic sequencing	o__Rhizobiales (UID3447)	75.25	15.03	Contamination	744	2407918	18948	d__Bacteria	p__Proteobacteria	c__Alphaproteobacteria	o__Rhizobiales	f__Methyloligellaceae	g__Methyloceanibacter	s__	M0093	63.24	3584	211	0	0	Frozen sediment
E386M0093B1H1.mba.13	Metagenomic sequencing	k__Bacteria (UID3187)	95.3	1.99	High Quality	610	3855748	95918	d__Bacteria	p__Acidobacteriota	c__Thermoanaerobaculia	o__Thermoanaerobaculales	f__FEB-10	g__	s__	M0093	63.37	8116	134	0	0	Frozen sediment
E386M0093B1H1.mba.14	Metagenomic sequencing	k__Bacteria (UID203)	96.55	92.5	Contamination	953	4497839	45704	d__Bacteria	p__Actinobacteriota	c__Acidimicrobiia	o__UBA5794	f__UBA5794	g__	s__	M0093	60.68	5849	215	0	0	Frozen sediment
E386M0093B1H1.mba.15	Metagenomic sequencing	k__Bacteria (UID3187)	85.2	3.99	Medium Quality	438	2127563	20838	d__Bacteria	p__Acidobacteriota	c__Aminicenantia	o__Aminicenantales	f__Aminicenantaceae	g__SOIV01	s__	M0093	42.05	5872	115	0	0	Frozen sediment
E386M0093B1H1.mba.16	Metagenomic sequencing	k__Bacteria (UID203)	76.8	14.83	Contamination	1604	4177947	10883	d__Bacteria	p__Proteobacteria	c__Alphaproteobacteria	o__Rhizobiales	f__Hyphomicrobiaceae	g__	s__	M0093	58.37	2646	544	0	0	Frozen sediment
E386M0093B1H1.mba.17	Metagenomic sequencing	root (UID1)	0	0	Low Quality	121	254708	4826	-							M0093	60.16	2079	50	0	0	Frozen sediment
E386M0093B1H1.mba.18	Metagenomic sequencing	k__Bacteria (UID203)	16.72	11.29	Contamination	239	615288	12025	-							M0093	34.58	2569	80	0	0	Frozen sediment
E386M0093B1H1.mba.19	Metagenomic sequencing	c__Alphaproteobacteria (UID3337)	9.92	0.01	Low Quality	186	344952	5579	d__Bacteria	p__Proteobacteria	c__Alphaproteobacteria	o__Rhodobacterales	f__Rhodobacteraceae	g__	s__	M0093	67.87	1795	80	0	0	Frozen sediment
E386M0093B1H1.mba.2	Metagenomic sequencing	k__Bacteria (UID1453)	55.52	8.4	Medium Quality	829	2314818	13502	d__Bacteria	p__Actinobacteriota	c__Acidimicrobiia	o__UBA5794	f__UBA11373	g__	s__	M0093	63.48	2890	265	0	0	Frozen sediment
E386M0093B1H1.mba.20	Metagenomic sequencing	k__Bacteria (UID2570)	52.93	9.56	Medium Quality	555	1306773	12563	d__Bacteria	p__Marinisomatota	c__Marinisomatia	o__Marinisomatales	f__J089	g__	s__	M0093	35.66	2273	193	0	0	Frozen sediment
E386M0093B1H1.mba.21	Metagenomic sequencing	k__Bacteria (UID1452)	29.33	1.98	Low Quality	274	578109	4323	d__Bacteria	p__Chloroflexota	c__Dehalococcoidia	o__SM23-28-2	f__RBG-16-64-32	g__RBG-16-64-32	s__	M0093	66.35	2060	109	0	0	Frozen sediment
E386M0093B1H1.mba.22	Metagenomic sequencing	k__Bacteria (UID203)	9.4	0	Low Quality	334	852017	6578	d__Bacteria	p__Chloroflexota	c__Anaerolineae	o__Anaerolineales	f__UBA4823_A	g__9FT-COMBO-55-16	s__	M0093	50.15	2564	121	0	0	Frozen sediment
E386M0093B1H1.mba.23	Metagenomic sequencing	k__Bacteria (UID203)	16.71	0.34	Low Quality	319	768152	6369	d__Bacteria	p__Desulfobacterota	c__Desulfobacteria	o__Desulfatiglandales	f__NaphS2	g__	s__	M0093	49.15	2368	123	0	0	Frozen sediment
E386M0093B1H1.mba.24	Metagenomic sequencing	k__Bacteria (UID203)	8.13	1.75	Low Quality	98	206790	5533	d__Bacteria	p__Desulfobacterota	c__Desulfobacteria	o__Desulfobacterales	f__ETH-SRB1	g__	s__	M0093	43.15	2027	39	0	0	Frozen sediment
E386M0093B1H1.mba.25	Metagenomic sequencing	k__Bacteria (UID203)	28.92	4.31	Low Quality	490	979799	5357	d__Bacteria	p__Proteobacteria	c__Alphaproteobacteria	o__Rhizobiales	f__Methyloligellaceae	g__Methyloceanibacter	s__	M0093	62.37	1959	201	0	0	Frozen sediment
E386M0093B1H1.mba.3	Metagenomic sequencing	k__Bacteria (UID203)	5.17	0	Low Quality	183	530312	13306	-							M0093	34.3	2729	51	0	0	Frozen sediment
E386M0093B1H1.mba.4	Metagenomic sequencing	k__Bacteria (UID1452)	81.36	6.52	Medium Quality	713	2776792	20609	d__Bacteria	p__Chloroflexota	c__Anaerolineae	o__Anaerolineales	f__E44-bin32	g__E44-bin32	s__	M0093	52.7	4463	187	1	1280	Frozen sediment
E386M0093B1H1.mba.5	Metagenomic sequencing	k__Bacteria (UID1452)	53.64	2.09	Medium Quality	295	845961	8847	d__Bacteria	p__Chloroflexota	c__Dehalococcoidia	o__GIF9	f__UBA5620	g__QYPU01	s__	M0093	50.9	2910	103	0	0	Frozen sediment
E386M0093B1H1.mba.6	Metagenomic sequencing	root (UID1)	16.67	0	Low Quality	244	614831	6839	d__Bacteria	p__Proteobacteria	c__Zetaproteobacteria	o__Mariprofundales	f__Mariprofundaceae	g__	s__	M0093	52.13	2610	90	0	0	Frozen sediment
E386M0093B1H1.mba.7	Metagenomic sequencing	k__Bacteria (UID3187)	72.06	4.49	Medium Quality	799	2540668	22652	d__Bacteria	p__Acidobacteriota	c__Aminicenantia	o__Aminicenantales	f__Aminicenantaceae	g__	s__	M0093	42.87	3476	241	0	0	Frozen sediment
E386M0093B1H1.mba.8	Metagenomic sequencing	k__Bacteria (UID1452)	42.65	1.92	Low Quality	532	1361112	11212	d__Bacteria	p__Chloroflexota	c__Anaerolineae	o__Anaerolineales	f__UBA11858	g__B10-G9	s__	M0093	46.17	2565	185	0	0	Frozen sediment
E386M0093B1H1.mba.9	Metagenomic sequencing	k__Bacteria (UID1452)	26.96	1.21	Low Quality	581	1212359	7345	d__Bacteria	p__Chloroflexota	c__Ellin6529	o__CSP1-4	f__CSP1-4	g__Palsa-1032	s__	M0093	66.89	2015	227	0	0	Frozen sediment
E386M0093B1H1.mbi.0	Metagenomic sequencing	p__Firmicutes (UID241)	61.54	17.98	Contamination	891	1735776	17250	d__Bacteria	p__Caldatribacteriota	c__JS1	o__SB-45	f__34-128	g__34-128	s__	M0093	35.11	2028	272	0	0	Frozen sediment
E386M0093B1H1.mbi.1	Metagenomic sequencing	o__Rhizobiales (UID3447)	95.69	1.09	High Quality	687	2616977	28605	d__Bacteria	p__Proteobacteria	c__Alphaproteobacteria	o__Rhizobiales	f__Hyphomicrobiaceae	g__	s__	M0093	59.74	5673	131	1	426	Frozen sediment
E386M0093B1H1.mbi.10	Metagenomic sequencing	k__Bacteria (UID203)	86.91	25.66	Contamination	1595	3865981	20609	d__Bacteria	p__Chloroflexota	c__Anaerolineae	o__Anaerolineales	f__E44-bin32	g__E44-bin32	s__	M0093	52.84	2963	345	3	1557	Frozen sediment
E386M0093B1H1.mbi.11	Metagenomic sequencing	c__Deltaproteobacteria (UID3216)	64.1	26.98	Contamination	2159	3711239	18278	d__Bacteria	p__Desulfobacterota	c__Desulfobacteria	o__Desulfatiglandales	f__	g__	s__	M0093	44.98	1670	663	0	0	Frozen sediment
E386M0093B1H1.mbi.12	Metagenomic sequencing	k__Bacteria (UID3187)	35.99	11.16	Contamination	2341	3607300	21098	d__Bacteria	p__Proteobacteria	c__	o__	f__	g__	s__	M0093	56.09	1460	813	0	0	Frozen sediment
E386M0093B1H1.mbi.13	Metagenomic sequencing	o__Rhizobiales (UID3447)	80.59	16.94	Contamination	2050	4205870	10883	d__Bacteria	p__Proteobacteria	c__Alphaproteobacteria	o__Rhizobiales	f__Hyphomicrobiaceae	g__	s__	M0093	58.57	2258	598	0	0	Frozen sediment
E386M0093B1H1.mbi.14	Metagenomic sequencing	k__Bacteria (UID203)	52.32	19.08	Contamination	2107	3252463	15588	d__Bacteria	p__Desulfobacterota	c__Desulfobacteria	o__Desulfobacterales	f__ETH-SRB1	g__	s__	M0093	41.33	1481	738	3	1230	Frozen sediment
E386M0093B1H1.mbi.15	Metagenomic sequencing	k__Bacteria (UID2565)	56.49	15.25	Contamination	1944	3010705	6908	d__Bacteria	p__Planctomycetota	c__Phycisphaerae	o__Sedimentisphaerales	f__Anaerohalophaeraceae	g__	s__	M0093	48.42	1541	704	1	1597	Frozen sediment
E386M0093B1H1.mbi.16	Metagenomic sequencing	k__Bacteria (UID2495)	71.17	14.84	Contamination	1241	2090821	12563	d__Bacteria	p__Marinisomatota	c__Marinisomatia	o__Marinisomatales	f__J089	g__	s__	M0093	36.01	1673	408	0	0	Frozen sediment
E386M0093B1H1.mbi.17	Metagenomic sequencing	k__Bacteria (UID203)	64.42	33.68	Contamination	2170	3290693	7391	d__Bacteria	p__Proteobacteria	c__Alphaproteobacteria	o__Rhizobiales	f__Methyloligellaceae	g__	s__	M0093	60.6	1490	785	0	0	Frozen sediment
E386M0093B1H1.mbi.18	Metagenomic sequencing	k__Bacteria (UID203)	93.86	123.56	Contamination	2548	4378101	8847	d__Bacteria	p__Chloroflexota	c__Dehalococcoidia	o__GIF9	f__UBA5620	g__QYPU01	s__	M0093	52.22	1729	832	0	0	Frozen sediment
E386M0093B1H1.mbi.19	Metagenomic sequencing	k__Bacteria (UID203)	38.64	14.11	Contamination	1684	2597632	9137	d__Bacteria	p__Desulfobacterota	c__Desulfobacteria	o__Desulfatiglandales	f__NaphS2	g__	s__	M0093	50.43	1505	598	0	0	Frozen sediment
E386M0093B1H1.mbi.2	Metagenomic sequencing	k__Bacteria (UID203)	100	65.64	Contamination	1825	6323336	95918	d__Bacteria	p__Acidobacteriota	c__Thermoanaerobaculia	o__Thermoanaerobaculales	f__FEB-10	g__	s__	M0093	63.63	4896	327	0	0	Frozen sediment
E386M0093B1H1.mbi.20	Metagenomic sequencing	k__Bacteria (UID203)	63.9	30.34	Contamination	2055	3577011	11212	d__Bacteria	p__Chloroflexota	c__Anaerolineae	o__Anaerolineales	f__UBA11858	g__B10-G9	s__	M0093	46.75	1761	663	0	0	Frozen sediment
E386M0093B1H1.mbi.21	Metagenomic sequencing	k__Bacteria (UID203)	77.22	68.65	Contamination	3430	4998274	7345	d__Bacteria	p__Chloroflexota	c__Ellin6529	o__	f__	g__	s__	M0093	67.44	1409	1283	0	0	Frozen sediment
E386M0093B1H1.mbi.22	Metagenomic sequencing	k__Bacteria (UID1452)	69.91	44.65	Contamination	2698	3904967	6513	d__Bacteria	p__Chloroflexota	c__Dehalococcoidia	o__SM23-28-2	f__	g__	s__	M0093	61.17	1408	1033	0	0	Frozen sediment
E386M0093B1H1.mbi.3	Metagenomic sequencing	k__Bacteria (UID3187)	85.2	43.09	Contamination	593	2359394	20838	d__Bacteria	p__Acidobacteriota	c__Aminicenantia	o__Aminicenantales	f__Aminicenantaceae	g__SOIV01	s__	M0093	42.46	5592	135	0	0	Frozen sediment
E386M0093B1H1.mbi.4	Metagenomic sequencing	k__Bacteria (UID203)	32.9	9.77	Low Quality	1078	1791867	13306	d__Bacteria	p__Caldatribacteriota	c__JS1	o__	f__	g__	s__	M0093	33.07	1566	338	0	0	Frozen sediment
E386M0093B1H1.mbi.5	Metagenomic sequencing	o__Rhizobiales (UID3447)	67.53	28.58	Contamination	882	2124523	18948	d__Bacteria	p__Proteobacteria	c__Alphaproteobacteria	o__Rhizobiales	f__Methyloligellaceae	g__Methyloceanibacter	s__	M0093	63.21	2876	205	0	0	Frozen sediment
E386M0093B1H1.mbi.6	Metagenomic sequencing	k__Bacteria (UID203)	97.41	17.63	Contamination	933	3246587	45704	d__Bacteria	p__Actinobacteriota	c__Acidimicrobiia	o__UBA5794	f__UBA5794	g__B3-G11	s__	M0093	59.87	5263	157	0	0	Frozen sediment
E386M0093B1H1.mbi.7	Metagenomic sequencing	k__Bacteria (UID203)	94.67	22.78	Contamination	1257	3153493	28709	d__Bacteria	p__Actinobacteriota	c__Acidimicrobiia	o__UBA5794	f__UBA5794	g__	s__	M0093	61.75	3125	268	0	0	Frozen sediment
E386M0093B1H1.mbi.8	Metagenomic sequencing	k__Bacteria (UID203)	69.5	37.07	Contamination	812	1606992	18322	d__Bacteria	p__Acidobacteriota	c__Aminicenantia	o__Aminicenantales	f__Aminicenantaceae	g__	s__	M0093	39.9	2146	217	0	0	Frozen sediment
E386M0093B1H1.mbi.9	Metagenomic sequencing	c__Alphaproteobacteria (UID3337)	42.3	25.73	Contamination	836	1457441	16806	d__Bacteria	p__Proteobacteria	c__Alphaproteobacteria	o__Rhizobiales	f__Methyloligellaceae	g__Methyloceanibacter	s__	M0093	64.86	1691	259	0	0	Frozen sediment
E386M0094B1H1.c.0	Metagenomic sequencing	root (UID1)	0	0	Low Quality	3	3344	1274	-							M0094	61.75	1052	2	0	0	Frozen sediment
E386M0094B1H1.c.1	Metagenomic sequencing	k__Bacteria (UID1452)	56.41	21.89	Contamination	2686	3596110	3874	d__Bacteria	p__Bipolaricaulota	c__	o__	f__	g__	s__	M0094	57.34	1298	1092	0	0	Frozen sediment
E386M0094B1H1.c.10	Metagenomic sequencing	root (UID1)	0	0	Low Quality	16	20621	1657	-							M0094	70.46	1326	7	0	0	Frozen sediment
E386M0094B1H1.c.11	Metagenomic sequencing	root (UID1)	0	0	Low Quality	1	1764	1764	-							M0094	47.51	1764	1	0	0	Frozen sediment
E386M0094B1H1.c.12	Metagenomic sequencing	root (UID1)	0	0	Low Quality	48	56191	1804	-							M0094	69.05	1125	22	0	0	Frozen sediment
E386M0094B1H1.c.13	Metagenomic sequencing	root (UID1)	0	0	Low Quality	15	19815	2106	-							M0094	58.15	1420	6	0	0	Frozen sediment
E386M0094B1H1.c.14	Metagenomic sequencing	root (UID1)	0	0	Low Quality	1	1608	1608	-							M0094	53.36	1608	1	0	0	Frozen sediment
E386M0094B1H1.c.15	Metagenomic sequencing	root (UID1)	8.33	0	Low Quality	21	23473	1595	-							M0094	61.87	1067	10	0	0	Frozen sediment
E386M0094B1H1.c.16	Metagenomic sequencing	k__Bacteria (UID203)	82.73	35.82	Contamination	1426	2638873	14393	d__Bacteria	p__Acidobacteriota	c__Aminicenantia	o__Aminicenantales	f__Aminicenantaceae	g__SOIV01	s__	M0094	42.85	1883	442	0	0	Frozen sediment
E386M0094B1H1.c.17	Metagenomic sequencing	k__Bacteria (UID203)	92.98	63.4	Contamination	1668	3676087	14849	d__Bacteria	p__Chloroflexota	c__Dehalococcoidia	o__SM23-28-2	f__RBG-16-64-32	g__RBG-16-64-32	s__	M0094	65.18	2401	457	1	675	Frozen sediment
E386M0094B1H1.c.18	Metagenomic sequencing	k__Bacteria (UID3187)	72.64	1.35	Medium Quality	1000	1989804	10209	d__Bacteria	p__BMS3Abin14	c__BMS3Abin14	o__BMS3Abin14	f__	g__	s__	M0094	55.6	2080	315	0	0	Frozen sediment
E386M0094B1H1.c.19	Metagenomic sequencing	k__Bacteria (UID203)	91.38	129.96	Contamination	2064	6995853	21269	d__Bacteria	p__Chloroflexota	c__Anaerolineae	o__Anaerolineales	f__E44-bin32	g__	s__	M0094	51.05	3645	635	0	0	Frozen sediment
E386M0094B1H1.c.2	Metagenomic sequencing	root (UID1)	0	0	Low Quality	8	10336	2044	-							M0094	31.65	1198	4	0	0	Frozen sediment
E386M0094B1H1.c.20	Metagenomic sequencing	c__Deltaproteobacteria (UID3217)	56.86	1.19	Medium Quality	613	1121557	7392	d__Bacteria	p__Desulfobacterota	c__Desulfobulbia	o__Desulfobulbales	f__Desulfurivibrionaceae	g__	s__	M0094	52.96	1919	204	0	0	Frozen sediment
E386M0094B1H1.c.21	Metagenomic sequencing	c__Deltaproteobacteria (UID3216)	47.89	0.32	Low Quality	912	1428244	4832	d__Bacteria	p__Desulfobacterota	c__Desulfarculia	o__Adiutricales	f__	g__	s__	M0094	51.64	1547	338	1	551	Frozen sediment
E386M0094B1H1.c.22	Metagenomic sequencing	k__Bacteria (UID203)	2.59	0.86	Low Quality	145	209827	2923	-							M0094	61.83	1444	57	0	0	Frozen sediment
E386M0094B1H1.c.23	Metagenomic sequencing	k__Bacteria (UID203)	85.34	90.94	Contamination	3302	5064721	8039	d__Bacteria	p__Marinisomatota	c__Marinisomatia	o__Marinisomatales	f__UBA8229	g__	s__	M0094	35.9	1467	1164	0	0	Frozen sediment
E386M0094B1H1.c.24	Metagenomic sequencing	k__Bacteria (UID203)	82.57	60.97	Contamination	3886	5694689	4508	d__Bacteria	p__Chloroflexota	c__Anaerolineae	o__Anaerolineales	f__E44-bin32	g__	s__	M0094	47.84	1461	1514	1	915	Frozen sediment
E386M0094B1H1.c.25	Metagenomic sequencing	root (UID1)	0	0	Low Quality	2	2454	1395	-							M0094	47.64	1395	1	0	0	Frozen sediment
E386M0094B1H1.c.26	Metagenomic sequencing	root (UID1)	0	0	Low Quality	1	1084	1084	-							M0094	52.12	1084	1	0	0	Frozen sediment
E386M0094B1H1.c.27	Metagenomic sequencing	root (UID1)	0	0	Low Quality	3	3250	1203	-							M0094	65.66	1044	2	0	0	Frozen sediment
E386M0094B1H1.c.28	Metagenomic sequencing	root (UID1)	0	0	Low Quality	80	112989	3753	-							M0094	66.2	1410	33	0	0	Frozen sediment
E386M0094B1H1.c.29	Metagenomic sequencing	c__Deltaproteobacteria (UID3216)	34.2	8.4	Low Quality	1831	2182660	3326	d__Bacteria	p__Desulfobacterota	c__Desulfobacteria	o__	f__	g__	s__	M0094	47.78	1157	811	0	0	Frozen sediment
E386M0094B1H1.c.3	Metagenomic sequencing	k__Bacteria (UID2565)	62.28	1.05	Medium Quality	1475	2751702	6994	d__Bacteria	p__Planctomycetota	c__Phycisphaerae	o__Sedimentisphaerales	f__Anaerohalophaeraceae	g__	s__	M0094	48.5	1926	491	0	0	Frozen sediment
E386M0094B1H1.c.30	Metagenomic sequencing	k__Bacteria (UID203)	82.27	34.62	Contamination	1740	2864980	13815	d__Bacteria	p__Caldatribacteriota	c__JS1	o__SB-45	f__34-128	g__34-128	s__	M0094	35.94	1619	571	1	840	Frozen sediment
E386M0094B1H1.c.31	Metagenomic sequencing	root (UID1)	0	0	Low Quality	109	140542	2614	-							M0094	52.21	1218	45	2	1361	Frozen sediment
E386M0094B1H1.c.32	Metagenomic sequencing	k__Bacteria (UID3187)	90.17	1.99	Medium Quality	843	4103831	57623	d__Bacteria	p__Acidobacteriota	c__Thermoanaerobaculia	o__Thermoanaerobaculales	f__FEB-10	g__	s__	M0094	63.16	6057	186	1	1557	Frozen sediment
E386M0094B1H1.c.33	Metagenomic sequencing	k__Bacteria (UID203)	84.01	56.65	Contamination	3509	5140997	6138	d__Bacteria	p__Actinobacteriota	c__Acidimicrobiia	o__UBA5794	f__UBA11373	g__	s__	M0094	63.23	1441	1325	0	0	Frozen sediment
E386M0094B1H1.c.34	Metagenomic sequencing	k__Archaea (UID2)	22.23	0	Low Quality	237	337239	4261	d__Archaea	p__Thermoproteota	c__Nitrososphaeria	o__Nitrososphaerales	f__Nitrosopumilaceae	g__Nitrosopumilus	s__	M0094	33.04	1388	92	0	0	Frozen sediment
E386M0094B1H1.c.35	Metagenomic sequencing	k__Archaea (UID2)	8.72	0	Low Quality	136	182248	2830	-							M0094	54.6	1305	57	0	0	Frozen sediment
E386M0094B1H1.c.36	Metagenomic sequencing	k__Bacteria (UID203)	85.96	76.65	Contamination	1385	2688878	14464	d__Bacteria	p__Chloroflexota	c__Dehalococcoidia	o__SZUA-161	f__E44-bin15	g__E29-bin15	s__	M0094	51.77	1983	417	9	1593	Frozen sediment
E386M0094B1H1.c.4	Metagenomic sequencing	c__Deltaproteobacteria (UID3216)	74.24	37.25	Contamination	2075	3613093	9187	d__Bacteria	p__Desulfobacterota	c__Desulfobacteria	o__	f__	g__	s__	M0094	47.83	1762	723	0	0	Frozen sediment
E386M0094B1H1.c.5	Metagenomic sequencing	k__Bacteria (UID203)	1.72	0	Low Quality	23	28098	1736	-							M0094	27.34	1163	10	0	0	Frozen sediment
E386M0094B1H1.c.6	Metagenomic sequencing	root (UID1)	0	0	Low Quality	1	1015	1015	-							M0094	63.74	1015	1	0	0	Frozen sediment
E386M0094B1H1.c.7	Metagenomic sequencing	k__Bacteria (UID2570)	58.63	1.4	Medium Quality	733	1455362	6911	d__Bacteria	p__Bacteroidota	c__Ignavibacteria	o__Ignavibacteriales	f__Ignavibacteriaceae	g__BMS3ABIN03	s__	M0094	35.18	2114	239	0	0	Frozen sediment
E386M0094B1H1.c.8	Metagenomic sequencing	k__Archaea (UID2)	1.27	0	Low Quality	66	79729	1908	-							M0094	58.22	1172	30	0	0	Frozen sediment
E386M0094B1H1.c.9	Metagenomic sequencing	o__Rhizobiales (UID3447)	78.37	1.81	Medium Quality	659	2002309	12460	d__Bacteria	p__Proteobacteria	c__Alphaproteobacteria	o__Rhizobiales	f__Hyphomicrobiaceae	g__	s__	M0094	59.84	3331	192	1	872	Frozen sediment
E386M0094B1H1.d-c.011	Metagenomic sequencing	k__Bacteria (UID3187)	72.64	1.35	Medium Quality	1000	1989804	10209	d__Bacteria	p__BMS3Abin14	c__BMS3Abin14	o__BMS3Abin14	f__	g__	s__	M0094	55.6	2080	315	0	0	Frozen sediment
E386M0094B1H1.d-c.035	Metagenomic sequencing	k__Bacteria (UID2570)	58.63	1.4	Medium Quality	733	1455362	6911	d__Bacteria	p__Bacteroidota	c__Ignavibacteria	o__Ignavibacteriales	f__Ignavibacteriaceae	g__BMS3ABIN03	s__	M0094	35.18	2114	239	0	0	Frozen sediment
E386M0094B1H1.d-c.037	Metagenomic sequencing	o__Rhizobiales (UID3447)	78.37	1.81	Medium Quality	659	2002309	12460	d__Bacteria	p__Proteobacteria	c__Alphaproteobacteria	o__Rhizobiales	f__Hyphomicrobiaceae	g__	s__	M0094	59.84	3331	192	1	872	Frozen sediment
E386M0094B1H1.d-mba.005	Metagenomic sequencing	k__Bacteria (UID2565)	40.81	1.81	Low Quality	531	1299470	6519	d__Bacteria	p__Planctomycetota	c__Phycisphaerae	o__Sedimentisphaerales	f__Anaerohalophaeraceae	g__	s__	M0094	48.12	2421	194	0	0	Frozen sediment
E386M0094B1H1.d-mbi.001	Metagenomic sequencing	k__Bacteria (UID3187)	93.87	2.42	Medium Quality	1004	4118819	57623	d__Bacteria	p__Acidobacteriota	c__Thermoanaerobaculia	o__Thermoanaerobaculales	f__FEB-10	g__	s__	M0094	63.38	5965	190	1	1557	Frozen sediment
E386M0094B1H1.d-mbi.002	Metagenomic sequencing	k__Bacteria (UID238)	69.52	4.75	Medium Quality	885	1631843	13815	d__Bacteria	p__Caldatribacteriota	c__JS1	o__SB-45	f__34-128	g__34-128	s__	M0094	34.63	1885	275	0	0	Frozen sediment
E386M0094B1H1.mba.1	Metagenomic sequencing	k__Bacteria (UID3187)	62.17	7.34	Medium Quality	587	1550640	14393	d__Bacteria	p__Acidobacteriota	c__Aminicenantia	o__Aminicenantales	f__Aminicenantaceae	g__SOIV01	s__	M0094	41.95	2724	197	0	0	Frozen sediment
E386M0094B1H1.mba.10	Metagenomic sequencing	k__Bacteria (UID203)	8.04	0	Low Quality	125	276268	7123	-							M0094	44.35	2165	48	0	0	Frozen sediment
E386M0094B1H1.mba.11	Metagenomic sequencing	o__Rhizobiales (UID3447)	77.69	2.37	Medium Quality	638	2003181	12460	d__Bacteria	p__Proteobacteria	c__Alphaproteobacteria	o__Rhizobiales	f__Hyphomicrobiaceae	g__	s__	M0094	59.96	3312	193	1	872	Frozen sediment
E386M0094B1H1.mba.12	Metagenomic sequencing	k__Bacteria (UID203)	17.52	0	Low Quality	295	591173	5414	d__Bacteria	p__Gemmatimonadota	c__Gemmatimonadetes	o__Gemmatimonadales	f__GWC2-71-9	g__N074bin45	s__N074bin45 sp004357415	M0094	65.55	1960	121	0	0	Frozen sediment
E386M0094B1H1.mba.13	Metagenomic sequencing	k__Bacteria (UID2565)	40.81	1.81	Low Quality	531	1299470	6519	d__Bacteria	p__Planctomycetota	c__Phycisphaerae	o__Sedimentisphaerales	f__Anaerohalophaeraceae	g__	s__	M0094	48.12	2421	194	0	0	Frozen sediment
E386M0094B1H1.mba.14	Metagenomic sequencing	k__Bacteria (UID209)	54.99	0	Medium Quality	345	859792	13815	d__Bacteria	p__Caldatribacteriota	c__JS1	o__SB-45	f__34-128	g__34-128	s__	M0094	34.53	2429	119	0	0	Frozen sediment
E386M0094B1H1.mba.15	Metagenomic sequencing	k__Bacteria (UID203)	89.31	39.49	Contamination	998	2862340	14849	d__Bacteria	p__Chloroflexota	c__Dehalococcoidia	o__SM23-28-2	f__RBG-16-64-32	g__RBG-16-64-32	s__	M0094	65.33	2926	303	1	675	Frozen sediment
E386M0094B1H1.mba.16	Metagenomic sequencing	k__Bacteria (UID1453)	47.7	8.07	Low Quality	831	1793899	7639	d__Bacteria	p__Actinobacteriota	c__Acidimicrobiia	o__UBA5794	f__UBA11373	g__	s__	M0094	62.44	2072	317	0	0	Frozen sediment
E386M0094B1H1.mba.17	Metagenomic sequencing	k__Bacteria (UID1452)	67.44	13.03	Contamination	868	2189066	16880	d__Bacteria	p__Chloroflexota	c__Anaerolineae	o__Anaerolineales	f__UBA11858	g__B10-G9	s__	M0094	45.94	2499	298	0	0	Frozen sediment
E386M0094B1H1.mba.18	Metagenomic sequencing	c__Deltaproteobacteria (UID3216)	16.58	0	Low Quality	261	575999	6182	d__Bacteria	p__Desulfobacterota	c__Desulfarculia	o__Adiutricales	f__	g__	s__	M0094	52.12	2198	103	0	0	Frozen sediment
E386M0094B1H1.mba.2	Metagenomic sequencing	k__Bacteria (UID203)	42.52	0	Low Quality	367	875163	9187	d__Bacteria	p__Desulfobacterota	c__Desulfobacteria	o__Desulfatiglandales	f__NaphS2	g__	s__	M0094	48.69	2343	135	0	0	Frozen sediment
E386M0094B1H1.mba.3	Metagenomic sequencing	k__Bacteria (UID203)	91.07	65.76	Contamination	1551	3597863	9241	d__Bacteria	p__Bacteroidota	c__Ignavibacteria	o__Ignavibacteriales	f__Ignavibacteriaceae	g__BMS3ABIN03	s__	M0094	35.07	2265	560	0	0	Frozen sediment
E386M0094B1H1.mba.4	Metagenomic sequencing	k__Bacteria (UID3187)	52.11	1.39	Medium Quality	519	1360209	10209	d__Bacteria	p__BMS3Abin14	c__BMS3Abin14	o__BMS3Abin14	f__BMS3Abin14	g__	s__	M0094	55.61	2639	180	0	0	Frozen sediment
E386M0094B1H1.mba.5	Metagenomic sequencing	k__Bacteria (UID203)	71.05	20.92	Contamination	521	1501732	14464	d__Bacteria	p__Chloroflexota	c__Dehalococcoidia	o__SZUA-161	f__E44-bin15	g__E29-bin15	s__	M0094	53.09	2953	167	0	0	Frozen sediment
E386M0094B1H1.mba.6	Metagenomic sequencing	k__Bacteria (UID203)	28.39	0	Low Quality	323	785869	7392	d__Bacteria	p__Desulfobacterota	c__Desulfobulbia	o__Desulfobulbales	f__Desulfurivibrionaceae	g__	s__	M0094	52.89	2458	120	0	0	Frozen sediment
E386M0094B1H1.mba.7	Metagenomic sequencing	k__Bacteria (UID203)	48.33	4.15	Low Quality	428	940332	6283	d__Bacteria	p__Desulfobacterota	c__Desulfobacteria	o__Desulfobacterales	f__BuS5	g__	s__	M0094	46.11	2173	169	0	0	Frozen sediment
E386M0094B1H1.mba.8	Metagenomic sequencing	k__Bacteria (UID203)	72.83	50.59	Contamination	1300	4549014	21269	d__Bacteria	p__Chloroflexota	c__Anaerolineae	o__Anaerolineales	f__E44-bin32	g__E44-bin32	s__	M0094	52.98	3867	374	0	0	Frozen sediment
E386M0094B1H1.mba.9	Metagenomic sequencing	k__Bacteria (UID1452)	44.61	7.6	Low Quality	816	2096803	8544	d__Bacteria	p__Chloroflexota	c__Anaerolineae	o__Anaerolineales	f__UBA4823_A	g__9FT-COMBO-55-16	s__	M0094	49.43	2578	288	1	738	Frozen sediment
E386M0094B1H1.mbi.0	Metagenomic sequencing	k__Bacteria (UID3187)	93.87	2.42	Medium Quality	1004	4118819	57623	d__Bacteria	p__Acidobacteriota	c__Thermoanaerobaculia	o__Thermoanaerobaculales	f__FEB-10	g__	s__	M0094	63.38	5965	190	1	1557	Frozen sediment
E386M0094B1H1.mbi.1	Metagenomic sequencing	k__Bacteria (UID238)	69.52	4.75	Medium Quality	885	1631843	13815	d__Bacteria	p__Caldatribacteriota	c__JS1	o__SB-45	f__34-128	g__34-128	s__	M0094	34.63	1885	275	0	0	Frozen sediment
E386M0094B1H1.mbi.10	Metagenomic sequencing	k__Bacteria (UID203)	62.28	18.13	Contamination	592	1243797	14464	d__Bacteria	p__Chloroflexota	c__Dehalococcoidia	o__SZUA-161	f__E44-bin15	g__E29-bin15	s__	M0094	55.2	2330	162	1	900	Frozen sediment
E386M0094B1H1.mbi.11	Metagenomic sequencing	k__Bacteria (UID203)	66.77	30.96	Contamination	858	1519485	8644	d__Bacteria	p__Acidobacteriota	c__Aminicenantia	o__Aminicenantales	f__Aminicenantaceae	g__SOIV01	s__	M0094	42.64	1760	258	0	0	Frozen sediment
E386M0094B1H1.mbi.12	Metagenomic sequencing	k__Bacteria (UID203)	80.72	31.5	Contamination	2635	4808136	14202	d__Bacteria	p__Chloroflexota	c__Anaerolineae	o__Anaerolineales	f__UBA4823_A	g__9FT-COMBO-55-16	s__	M0094	49.17	1846	820	2	1557	Frozen sediment
E386M0094B1H1.mbi.13	Metagenomic sequencing	k__Bacteria (UID1452)	55.1	21.5	Contamination	2291	3460408	7123	d__Bacteria	p__Desulfobacterota	c__Desulfobacteria	o__Desulfobacterales	f__ETH-SRB1	g__	s__	M0094	42.25	1468	832	1	1485	Frozen sediment
E386M0094B1H1.mbi.14	Metagenomic sequencing	k__Bacteria (UID3187)	71.64	9.55	Medium Quality	1357	2455177	10209	d__Bacteria	p__BMS3Abin14	c__BMS3Abin14	o__BMS3Abin14	f__	g__	s__	M0094	56.09	1831	430	0	0	Frozen sediment
E386M0094B1H1.mbi.15	Metagenomic sequencing	k__Bacteria (UID203)	60.82	27.78	Contamination	831	1382066	8653	d__Bacteria	p__Chloroflexota	c__Dehalococcoidia	o__SZUA-161	f__E44-bin15	g__E29-bin15	s__	M0094	51.07	1632	266	3	1593	Frozen sediment
E386M0094B1H1.mbi.16	Metagenomic sequencing	k__Bacteria (UID2495)	42.79	13.82	Contamination	675	1095184	14393	d__Bacteria	p__Acidobacteriota	c__Aminicenantia	o__Aminicenantales	f__Aminicenantaceae	g__SOIV01	s__	M0094	39.55	1592	219	0	0	Frozen sediment
E386M0094B1H1.mbi.17	Metagenomic sequencing	k__Bacteria (UID203)	81.14	69.38	Contamination	2330	3933455	8039	d__Bacteria	p__Bacteroidota	c__Ignavibacteria	o__	f__	g__	s__	M0094	36.09	1684	764	0	0	Frozen sediment
E386M0094B1H1.mbi.18	Metagenomic sequencing	k__Bacteria (UID203)	50.89	22.98	Contamination	1506	2354497	9241	d__Bacteria	p__Cyanobacteria	c__	o__	f__	g__	s__	M0094	32	1505	522	0	0	Frozen sediment
E386M0094B1H1.mbi.19	Metagenomic sequencing	k__Bacteria (UID1452)	74.99	29.91	Contamination	1703	3203631	16880	d__Bacteria	p__Chloroflexota	c__Anaerolineae	o__Anaerolineales	f__UBA11858	g__B10-G9	s__	M0094	46.38	1958	525	0	0	Frozen sediment
E386M0094B1H1.mbi.2	Metagenomic sequencing	k__Bacteria (UID203)	44.82	21.96	Contamination	626	1400628	14849	d__Bacteria	p__Chloroflexota	c__Dehalococcoidia	o__SM23-28-2	f__RBG-16-64-32	g__RBG-16-64-32	s__	M0094	65.5	2402	167	0	0	Frozen sediment
E386M0094B1H1.mbi.20	Metagenomic sequencing	c__Deltaproteobacteria (UID3216)	68.84	21.09	Contamination	1944	3129495	9187	d__Bacteria	p__Desulfobacterota	c__Desulfobacteria	o__Desulfatiglandales	f__NaphS2	g__	s__	M0094	48.21	1580	677	1	840	Frozen sediment
E386M0094B1H1.mbi.21	Metagenomic sequencing	k__Bacteria (UID203)	53.57	20	Contamination	1809	2965832	7392	d__Bacteria	p__Desulfobacterota	c__Desulfobulbia	o__	f__	g__	s__	M0094	53.37	1631	621	0	0	Frozen sediment
E386M0094B1H1.mbi.22	Metagenomic sequencing	k__Bacteria (UID1453)	85.87	56.74	Contamination	2942	4450650	7639	d__Bacteria	p__Actinobacteriota	c__Acidimicrobiia	o__UBA5794	f__UBA11373	g__	s__	M0094	62.3	1485	1070	0	0	Frozen sediment
E386M0094B1H1.mbi.3	Metagenomic sequencing	k__Bacteria (UID203)	33.96	5.17	Low Quality	515	1595755	21269	d__Bacteria	p__Chloroflexota	c__Anaerolineae	o__Anaerolineales	f__E44-bin32	g__E44-bin32	s__	M0094	52.77	3855	126	0	0	Frozen sediment
E386M0094B1H1.mbi.4	Metagenomic sequencing	k__Bacteria (UID203)	52.12	16.58	Contamination	671	1563390	11116	d__Bacteria	p__Chloroflexota	c__Anaerolineae	o__Anaerolineales	f__E44-bin32	g__E44-bin32	s__	M0094	52.64	2623	179	0	0	Frozen sediment
E386M0094B1H1.mbi.5	Metagenomic sequencing	k__Bacteria (UID1452)	35.37	7.06	Low Quality	1333	2731659	17567	d__Bacteria	p__Chloroflexota	c__Anaerolineae	o__Anaerolineales	f__E44-bin32	g__E44-bin32	s__	M0094	55.54	2127	346	1	1037	Frozen sediment
E386M0094B1H1.mbi.6	Metagenomic sequencing	k__Bacteria (UID203)	25.79	3.11	Low Quality	612	1210641	13227	d__Bacteria	p__Chloroflexota	c__Dehalococcoidia	o__SM23-28-2	f__RBG-16-64-32	g__RBG-16-64-32	s__	M0094	63.09	2180	177	0	0	Frozen sediment
E386M0094B1H1.mbi.7	Metagenomic sequencing	k__Bacteria (UID2495)	58.23	30.41	Contamination	1119	2004614	13628	d__Bacteria	p__Chloroflexota	c__Dehalococcoidia	o__SM23-28-2	f__RBG-16-64-32	g__RBG-16-64-32	s__	M0094	67.37	1780	335	1	675	Frozen sediment
E386M0094B1H1.mbi.8	Metagenomic sequencing	k__Bacteria (UID203)	96.94	22.34	Contamination	1712	3417285	12460	d__Bacteria	p__Proteobacteria	c__Alphaproteobacteria	o__Rhizobiales	f__Hyphomicrobiaceae	g__	s__	M0094	59.93	2143	457	1	872	Frozen sediment
E386M0094B1H1.mbi.9	Metagenomic sequencing	k__Bacteria (UID203)	74.31	35.92	Contamination	2020	3400112	6994	d__Bacteria	p__Planctomycetota	c__Phycisphaerae	o__Sedimentisphaerales	f__Anaerohalophaeraceae	g__	s__	M0094	47.83	1712	688	1	551	Frozen sediment
Sed_81-0001	Single-cell sequencing	k__Bacteria (UID203)	7.76	1.72	Low Quality	819	799434	24469								M0081	34.3488	4273	47	0		Fresh sediment
Sed_81-0002	Single-cell sequencing	root (UID1)	0	0	Comp=0%	116	165714	36432								M0081	33.9875	5979	4	0		Fresh sediment
Sed_81-0003	Single-cell sequencing	root (UID1)	0	0	Comp=0%	14	42649	34235								M0081	42.0057	34235	1	0		Fresh sediment
Sed_81-0004	Single-cell sequencing	root (UID1)	0	0	Comp=0%	64	215849	82706								M0081	40.3625	60778	2	0		Fresh sediment
Sed_81-0005	Single-cell sequencing	k__Bacteria (UID203)	37.07	0	Low Quality	1125	1311375	67089	d__Bacteria	p__Marinisomatota	c__Marinisomatia	o__Marinisomatales	f__J089	g__	s__	M0081	35.8152	7819	32	1	1566	Fresh sediment
Sed_81-0006	Single-cell sequencing	k__Bacteria (UID203)	48.72	0	Low Quality	3212	3683429	85404	d__Bacteria	p__Bacteroidota	c__Bacteroidia	o__Bacteroidales	f__F082	g__GCA-002708315	s__	M0081	35.2651	4148	131	2	634	Fresh sediment
Sed_81-0007	Single-cell sequencing	root (UID1)	0	0	Comp=0%	105	70481	18218								M0081	41.3785	1870	6	0		Fresh sediment
Sed_81-0008	Single-cell sequencing	k__Bacteria (UID209)	49.15	1.69	Low Quality	1196	1660549	58925	d__Bacteria	p__Caldatribacteriota	c__JS1	o__SB-45	f__34-128	g__	s__	M0081	34.9751	9040	39	1	1585	Fresh sediment
Sed_81-0009	Single-cell sequencing	k__Bacteria (UID203)	5.26	0	Low Quality	74	122664	30461								M0081	38.9927	13232	3	0		Fresh sediment
Sed_81-0010	Single-cell sequencing	k__Bacteria (UID2569)	55.79	1.08	Medium Quality	2640	3288120	67038	d__Bacteria	p__Bacteroidota	c__Bacteroidia	o__Bacteroidales	f__F082	g__GCA-002708315	s__	M0081	35.4046	5713	97	1	1519	Fresh sediment
Sed_81-0011	Single-cell sequencing	k__Bacteria (UID203)	37.58	7.27	Low Quality	568	982126	40950	d__Bacteria	p__Margulisbacteria	c__Termititenacia	o__	f__	g__	s__	M0081	35.0158	10358	29	0		Fresh sediment
Sed_81-0012	Single-cell sequencing	root (UID1)	0	0	Comp=0%	49	93440	40558								M0081	35.3906	35177	2	0		Fresh sediment
Sed_81-0013	Single-cell sequencing	k__Bacteria (UID2569)	47.47	1.72	Low Quality	1090	1822484	48725	d__Bacteria	p__Bacteroidota	c__Bacteroidia	o__Bacteroidales	f__UBA12170	g__UBA12170	s__	M0081	35.3573	16833	35	1	1517	Fresh sediment
Sed_81-0014	Single-cell sequencing	k__Bacteria (UID2495)	58.77	2.81	Medium Quality	239	572217	47461	d__Bacteria	p__Patescibacteria	c__Paceibacteria	o__UBA9983_A	f__UBA12079	g__UBA12079	s__	M0081	35.1427	19108	10	1	1492	Fresh sediment
Sed_81-0015	Single-cell sequencing	k__Archaea (UID2)	3.74	0.93	Low Quality	504	223419	24660								M0081	41.9212	1403	16	0		Fresh sediment
Sed_81-0016	Single-cell sequencing	k__Bacteria (UID203)	52.07	0.86	Medium Quality	1046	2240695	104031	d__Bacteria	p__Bacteroidota	c__Bacteroidia	o__Bacteroidales	f__UBA12481	g__	s__	M0081	39.9594	28672	26	0		Fresh sediment
Sed_81-0017	Single-cell sequencing	c__Deltaproteobacteria (UID3216)	54.59	2.49	Medium Quality	3646	3585564	48517	d__Bacteria	p__Desulfobacterota	c__Desulfobacteria	o__Desulfobacterales	f__	g__	s__	M0081	45.5536	3345	213	0		Fresh sediment
Sed_81-0018	Single-cell sequencing	k__Archaea (UID2)	34.35	5.14	Low Quality	1558	1256944	45663	d__Archaea	p__Nanoarchaeota	c__Nanoarchaeia	o__Woesearchaeales	f__UBA525	g__	s__	M0081	43.3128	2323	77	0		Fresh sediment
Sed_81-0019	Single-cell sequencing	k__Bacteria (UID203)	6.9	0	Low Quality	57	112935	43907								M0081	35.763	29435	2	0		Fresh sediment
Sed_81-0020	Single-cell sequencing	k__Bacteria (UID2495)	85.71	7.69	Medium Quality	1080	2193054	99102	d__Bacteria	p__Marinisomatota	c__Marinisomatia	o__Marinisomatales	f__J089	g__	s__	M0081	36.7093	17644	31	1	1566	Fresh sediment
Sed_81-0021	Single-cell sequencing	k__Bacteria (UID203)	29.31	2.59	Low Quality	785	1114273	36355	d__Bacteria	p__Bacteroidota	c__Bacteroidia	o__Bacteroidales	f__UBA12170	g__UBA12170	s__	M0081	35.1914	9944	32	1	453	Fresh sediment
Sed_81-0022	Single-cell sequencing	root (UID1)	0	0	Comp=0%	26	28923	16244								M0081	36.3655	16244	1	0		Fresh sediment
Sed_81-0023	Single-cell sequencing	root (UID1)	0	0	Comp=0%	69	138371	36623								M0081	34.1459	12217	3	0		Fresh sediment
Sed_81-0024	Single-cell sequencing	k__Bacteria (UID2569)	45.95	1.38	Low Quality	968	1813316	122089	d__Bacteria	p__Bacteroidota	c__Bacteroidia	o__Bacteroidales	f__UBA12170	g__UBA12170	s__	M0081	35.266	15172	30	1	1516	Fresh sediment
Sed_81-0025	Single-cell sequencing	k__Bacteria (UID2570)	60.25	2.57	Medium Quality	2323	3059055	126231	d__Bacteria	p__Bacteroidota	c__Ignavibacteria	o__Ignavibacteriales	f__Melioribacteraceae	g__1-14-2-50-31-20	s__	M0081	32.7606	16532	36	1	1534	Fresh sediment
Sed_81-0026	Single-cell sequencing	k__Bacteria (UID209)	36.98	0.15	Low Quality	155	309316	49243	d__Bacteria	p__Caldatribacteriota	c__JS1	o__SB-45	f__34-128	g__34-128	s__	M0081	36.5876	36201	4	0		Fresh sediment
Sed_81-0027	Single-cell sequencing	k__Bacteria (UID2495)	77.96	0	Medium Quality	983	2656913	124351	d__Bacteria	p__TA06_A	c__	o__	f__	g__	s__	M0081	51.6617	31353	20	1	1535	Fresh sediment
Sed_81-0028	Single-cell sequencing	k__Bacteria (UID2569)	44.05	0.18	Low Quality	1226	2086480	60027	d__Bacteria	p__Bacteroidota	c__Bacteroidia	o__Bacteroidales	f__F082	g__GCA-002708315	s__	M0081	35.0019	10795	46	2	607	Fresh sediment
Sed_81-0029	Single-cell sequencing	k__Bacteria (UID203)	69.2	27.15	Contamination	3392	3455569	35103	d__Bacteria	p__Firmicutes_A	c__Clostridia_A	o__Christensenellales	f__	g__	s__	M0081	34.9541	4146	175	1	1526	Fresh sediment
Sed_81-0030	Single-cell sequencing	k__Bacteria (UID203)	3.45	0	Low Quality	65	286281	48423								M0081	36.1501	22552	5	0		Fresh sediment
Sed_81-0031	Single-cell sequencing	k__Bacteria (UID203)	44.91	2.59	Low Quality	2080	2890922	55163	d__Bacteria	p__Bacteroidota	c__Ignavibacteria	o__Ignavibacteriales	f__Melioribacteraceae	g__PGYT01	s__	M0081	37.4828	9104	72	0		Fresh sediment
Sed_81-0032	Single-cell sequencing	root (UID1)	0	0	Comp=0%	37	134468	54968								M0081	36.7515	33215	2	0		Fresh sediment
Sed_81-0033	Single-cell sequencing	k__Bacteria (UID2495)	58.22	0	Medium Quality	346	763174	123000	d__Bacteria	p__Elusimicrobiota	c__Elusimicrobia	o__Elusimicrobiales	f__Elusimicrobiaceae	g__	s__	M0081	33.6319	22850	9	1	1215	Fresh sediment
Sed_81-0034	Single-cell sequencing	root (UID1)	0	0	Comp=0%	52	147961	67479								M0081	34.1685	34402	2	0		Fresh sediment
Sed_81-0035	Single-cell sequencing	c__Deltaproteobacteria (UID3216)	28.58	0.7	Low Quality	1376	1538180	33480	d__Bacteria	p__Desulfobacterota_F	c__Desulfuromonadia	o__Desulfuromonadales	f__BM103	g__M0040	s__	M0081	50.0755	4478	66	0		Fresh sediment
Sed_81-0036	Single-cell sequencing	c__Deltaproteobacteria (UID3216)	39.06	1.34	Low Quality	1701	2210234	29226	d__Bacteria	p__Desulfobacterota	c__Desulfobacteria	o__Desulfobacterales	f__UBA11574	g__	s__	M0081	42.2311	5118	107	0		Fresh sediment
Sed_81-0037	Single-cell sequencing	k__Bacteria (UID203)	23.28	1.72	Low Quality	2445	2939571	44347	d__Bacteria	p__Desulfobacterota	c__Desulfobacteria	o__Desulfatiglandales	f__Desulfatiglandaceae	g__JACNIU01	s__	M0081	47.3376	5640	110	0		Fresh sediment
Sed_81-0038	Single-cell sequencing	k__Bacteria (UID2569)	37.69	1.39	Low Quality	1391	2095249	63536	d__Bacteria	p__Bacteroidota	c__Bacteroidia	o__Bacteroidales	f__UBA12481	g__	s__	M0081	39.9593	12661	45	1	1519	Fresh sediment
Sed_81-0039	Single-cell sequencing	p__Bacteroidetes (UID2605)	52.35	2.71	Medium Quality	1229	2014314	47750	d__Bacteria	p__Bacteroidota	c__Bacteroidia	o__Bacteroidales	f__UBA12170	g__UBA12170	s__	M0081	35.479	10157	52	1	1517	Fresh sediment
Sed_81-0040	Single-cell sequencing	k__Bacteria (UID2569)	66.27	3.49	Medium Quality	1350	2495494	81535	d__Bacteria	p__Bacteroidota	c__Bacteroidia	o__Bacteroidales	f__UBA12170	g__UBA12170	s__	M0081	35.2062	15164	37	1	1516	Fresh sediment
Sed_81-0041	Single-cell sequencing	k__Archaea (UID2)	17.18	0.07	Low Quality	402	600313	23483	d__Archaea	p__Thermoproteota	c__Bathyarchaeia	o__TCS64	f__TCS64	g__RBG-16-57-9	s__	M0081	51.4871	7687	22	1	1464	Fresh sediment
Sed_81-0042	Single-cell sequencing	k__Bacteria (UID203)	59.35	0	Medium Quality	1313	1943460	44292	d__Bacteria	p__Marinisomatota	c__Marinisomatia	o__Marinisomatales	f__J089	g__	s__	M0081	35.5623	8561	54	1	1555	Fresh sediment
Sed_81-0043	Single-cell sequencing	k__Bacteria (UID2569)	72.13	1.76	Medium Quality	2267	3311785	71886	d__Bacteria	p__Bacteroidota	c__Bacteroidia	o__Bacteroidales	f__F082	g__BM524	s__	M0081	34.5311	9644	75	1	1517	Fresh sediment
Sed_81-0044	Single-cell sequencing	k__Bacteria (UID2328)	57.33	3.78	Medium Quality	520	990837	57890	d__Bacteria	p__Firmicutes	c__Bacilli	o__Izemoplasmatales	f__Izemoplasmataceae	g__Izemoplasma_B	s__	M0081	29.7021	15780	18	1	1528	Fresh sediment
Sed_81-0045	Single-cell sequencing	k__Bacteria (UID1452)	78.05	2.09	Medium Quality	759	1742027	105628	d__Bacteria	p__Chloroflexota	c__Dehalococcoidia	o__Dehalococcoidales	f__SOJS01	g__SOJS01	s__	M0081	47.3734	22701	21	1	1506	Fresh sediment
Sed_81-0046	Single-cell sequencing	root (UID1)	0	0	Comp=0%	53	90402	27961								M0081	39.9515	20881	2	0		Fresh sediment
Sed_81-0047	Single-cell sequencing	k__Bacteria (UID1452)	38.18	0.99	Low Quality	427	798406	57045	d__Bacteria	p__Chloroflexota	c__Dehalococcoidia	o__Dehalococcoidales	f__UBA5760	g__	s__	M0081	45.1619	17068	13	1	1503	Fresh sediment
Sed_81-0048	Single-cell sequencing	k__Bacteria (UID203)	35.06	0	Low Quality	1481	2714095	84473	d__Bacteria	p__Bacteroidota	c__Bacteroidia	o__Bacteroidales	f__UBA12481	g__	s__	M0081	38.1881	15571	38	0		Fresh sediment
Sed_81-0049	Single-cell sequencing	root (UID1)	0	0	Comp=0%	62	96970	51745								M0081	41.0436	51745	1	0		Fresh sediment
Sed_81-0050	Single-cell sequencing	root (UID1)	0	0	Comp=0%	137	396879	48931								M0081	32.8805	16489	7	0		Fresh sediment
Sed_81-0051	Single-cell sequencing	k__Archaea (UID2)	3.74	0	Low Quality	110	400665	65822								M0081	29.8771	26692	6	1	1417	Fresh sediment
Sed_81-0052	Single-cell sequencing	root (UID1)	4.17	0	Low Quality	70	60965	22820								M0081	38.5096	4380	3	0		Fresh sediment
Sed_81-0053	Single-cell sequencing	k__Bacteria (UID203)	41.07	1.79	Low Quality	1218	1995341	63506	d__Bacteria	p__Desulfobacterota	c__Desulfarculia_A	o__Adiutricales	f__	g__	s__	M0081	46.0002	12665	38	1	1556	Fresh sediment
Sed_81-0054	Single-cell sequencing	root (UID1)	0	0	Comp=0%	81	122162	21146								M0081	44.3861	10448	4	0		Fresh sediment
Sed_81-0055	Single-cell sequencing	k__Bacteria (UID203)	34.48	2.59	Low Quality	749	1112755	40301	d__Bacteria	p__Marinisomatota	c__Marinisomatia	o__Marinisomatales	f__J089	g__	s__	M0081	35.8347	8992	31	1	1528	Fresh sediment
Sed_81-0056	Single-cell sequencing	k__Bacteria (UID203)	35.19	0.16	Low Quality	918	1710995	59908	d__Bacteria	p__Bacteroidota	c__Bacteroidia	o__Bacteroidales	f__UBA12170	g__UBA12170	s__	M0081	35.1933	14230	33	1	1306	Fresh sediment
Sed_81-0057	Single-cell sequencing	c__Deltaproteobacteria (UID3216)	47.9	1.65	Low Quality	2311	2559818	45962	d__Bacteria	p__Desulfobacterota	c__Desulfobacteria	o__Desulfobacterales	f__	g__	s__	M0081	46.1097	4798	117	0		Fresh sediment
Sed_81-0058	Single-cell sequencing	k__Bacteria (UID203)	38.95	0	Low Quality	869	1818926	118661	d__Bacteria	p__Bacteroidota	c__Bacteroidia	o__Bacteroidales	f__GCA-2711565	g__GCA-2711565	s__	M0081	33.482	22635	25	1	1465	Fresh sediment
Sed_81-0059	Single-cell sequencing	root (UID1)	0	0	Comp=0%	270	337626	29602								M0081	36.6116	4976	16	0		Fresh sediment
Sed_81-0060	Single-cell sequencing	k__Archaea (UID2)	9.15	0.93	Low Quality	214	669899	59011								M0081	28.8066	21008	9	0		Fresh sediment
Sed_81-0061	Single-cell sequencing	k__Bacteria (UID203)	48.65	0	Low Quality	1247	1827723	42939	d__Bacteria	p__Desulfobacterota	c__Desulfobacteria	o__Desulfobacterales	f__Desulfobacteraceae	g__Desulfobacula	s__	M0081	41.0767	7100	57	0		Fresh sediment
Sed_81-0062	Single-cell sequencing	k__Bacteria (UID2569)	37.33	0.32	Low Quality	1846	2614502	41324	d__Bacteria	p__Bacteroidota	c__Bacteroidia	o__Bacteroidales	f__4484-276	g__4484-276	s__	M0081	39.8582	7920	86	0		Fresh sediment
Sed_81-0063	Single-cell sequencing	k__Bacteria (UID2569)	46.42	1.08	Low Quality	797	1801695	95930	d__Bacteria	p__Bacteroidota	c__Bacteroidia	o__Bacteroidales	f__GCA-2711565	g__	s__	M0081	34.9414	26810	19	1	1518	Fresh sediment
Sed_81-0064	Single-cell sequencing	k__Bacteria (UID2569)	54.12	1.22	Medium Quality	1324	2628041	140998	d__Bacteria	p__Bacteroidota	c__Bacteroidia	o__Bacteroidales	f__F082	g__BM524	s__	M0081	34.0751	21274	33	0		Fresh sediment
Sed_81-0065	Single-cell sequencing	k__Bacteria (UID203)	10.53	0	Low Quality	31	53164	28193								M0081	39.1261	28193	1	0		Fresh sediment
Sed_81-0066	Single-cell sequencing	root (UID1)	0	0	Comp=0%	116	373956	69915								M0081	47.9835	33997	4	0		Fresh sediment
Sed_81-0067	Single-cell sequencing	k__Bacteria (UID2569)	63.94	1.61	Medium Quality	1292	2257809	94855	d__Bacteria	p__Bacteroidota	c__Bacteroidia	o__Bacteroidales	f__GCA-2711565	g__GCA-2711565	s__	M0081	33.5023	20518	29	1	1515	Fresh sediment
Sed_81-0068	Single-cell sequencing	k__Bacteria (UID2569)	64.42	2.2	Medium Quality	2654	3792361	103644	d__Bacteria	p__Bacteroidota	c__Bacteroidia	o__Bacteroidales	f__F082	g__GCA-002708315	s__	M0081	35.3099	10248	72	1	1519	Fresh sediment
Sed_81-0069	Single-cell sequencing	root (UID1)	0	0	Comp=0%	31	108001	38947								M0081	48.4736	28758	2	0		Fresh sediment
Sed_81-0070	Single-cell sequencing	k__Bacteria (UID203)	53.76	0	Medium Quality	1227	1909907	77684	d__Bacteria	p__Marinisomatota	c__Marinisomatia	o__Marinisomatales	f__J089	g__	s__	M0081	35.8261	13792	34	1	1566	Fresh sediment
Sed_81-0071	Single-cell sequencing	k__Bacteria (UID209)	81.36	2.54	Medium Quality	876	1751874	84211	d__Bacteria	p__Caldatribacteriota	c__JS1	o__SB-45	f__34-128	g__34-128	s__	M0081	34.9415	17456	30	1	1584	Fresh sediment
Sed_81-0072	Single-cell sequencing	root (UID1)	0	0	Comp=0%	116	126409	22123								M0081	41.5104	9971	5	0		Fresh sediment
Sed_81-0073	Single-cell sequencing	root (UID1)	8.33	0	Low Quality	81	199943	27895								M0081	33.5352	14229	6	0		Fresh sediment
Sed_81-0074	Single-cell sequencing	root (UID1)	0	0	Comp=0%	912	660889	32445								M0081	60.3492	1906	56	0		Fresh sediment
Sed_81-0075	Single-cell sequencing	root (UID1)	0	0	Comp=0%	320	359426	27524								M0081	36.5577	5150	15	0		Fresh sediment
Sed_81-0076	Single-cell sequencing	k__Bacteria (UID203)	27.27	0	Low Quality	809	1627946	203981	d__Bacteria	p__Spirochaetota	c__Spirochaetia	o__B11-G9	f__B11-G9	g__	s__	M0081	38.4825	27184	13	1	1542	Fresh sediment
Sed_81-0077	Single-cell sequencing	k__Bacteria (UID2569)	57.8	1.18	Medium Quality	2011	3304606	107100	d__Bacteria	p__Bacteroidota	c__Bacteroidia	o__Bacteroidales	f__UBA12481	g__	s__	M0081	39.9332	13682	59	0		Fresh sediment
Sed_81-0078	Single-cell sequencing	k__Bacteria (UID1452)	68.61	17.03	Contamination	1426	2109467	56023	d__Bacteria	p__Marinisomatota	c__Marinisomatia	o__Marinisomatales	f__	g__	s__	M0081	38.3151	10085	50	1	1566	Fresh sediment
Sed_81-0079	Single-cell sequencing	k__Bacteria (UID2569)	51.54	0.54	Medium Quality	887	1832309	64713	d__Bacteria	p__Bacteroidota	c__Bacteroidia	o__Bacteroidales	f__UBA12170	g__UBA12170	s__	M0081	35.3332	22116	24	1	1350	Fresh sediment
Sed_81-0080	Single-cell sequencing	k__Bacteria (UID1452)	46.58	1.98	Low Quality	183	515246	38427	d__Bacteria	p__Patescibacteria	c__Microgenomatia	o__UBA1400	f__	g__	s__	M0081	39.3987	18532	10	0		Fresh sediment
Sed_81-0081	Single-cell sequencing	k__Bacteria (UID2569)	34	0.54	Low Quality	708	1303885	100887	d__Bacteria	p__Bacteroidota	c__Bacteroidia	o__Bacteroidales	f__GCA-2711565	g__GCA-2711565	s__	M0081	33.8331	21339	14	1	1515	Fresh sediment
Sed_81-0082	Single-cell sequencing	k__Archaea (UID2)	5.7	0	Low Quality	230	566247	46081								M0081	30.0807	31467	8	0		Fresh sediment
Sed_81-0083	Single-cell sequencing	root (UID1)	0	0	Comp=0%	70	94608	18162								M0081	44.7546	15216	3	0		Fresh sediment
Sed_81-0084	Single-cell sequencing	root (UID1)	0	0	Comp=0%	93	154331	26679								M0081	39.3689	14924	4	0		Fresh sediment
Sed_81-0085	Single-cell sequencing	root (UID1)	4.17	0	Low Quality	180	91586	6346								M0081	40.4483	1357	15	0		Fresh sediment
Sed_81-0086	Single-cell sequencing	k__Bacteria (UID203)	44.48	0	Low Quality	195	623523	57227	d__Bacteria	p__Patescibacteria	c__Microgenomatia	o__UBA1400	f__PJMF01	g__	s__	M0081	39.4531	25153	9	0		Fresh sediment
Sed_81-0087	Single-cell sequencing	k__Bacteria (UID2495)	58.35	1.28	Medium Quality	1047	1680018	47072	d__Bacteria	p__Marinisomatota	c__Marinisomatia	o__Marinisomatales	f__J089	g__	s__	M0081	35.7972	11139	41	1	1566	Fresh sediment
Sed_81-0088	Single-cell sequencing	k__Bacteria (UID203)	25	0	Low Quality	707	1493291	55375	d__Bacteria	p__Bacteroidota	c__Bacteroidia	o__Bacteroidales	f__UBA12170	g__UBA12170	s__	M0081	35.4272	20230	23	1	1516	Fresh sediment
Sed_81-0089	Single-cell sequencing	root (UID1)	0	0	Comp=0%	93	175870	17815								M0081	36.9415	11903	7	0		Fresh sediment
Sed_81-0090	Single-cell sequencing	root (UID1)	0	0	Comp=0%	49	85163	40139								M0081	45.053	15444	2	0		Fresh sediment
Sed_81-0091	Single-cell sequencing	p__Bacteroidetes (UID2605)	21.89	1.32	Low Quality	568	854319	28964	d__Bacteria	p__Bacteroidota	c__Bacteroidia	o__Bacteroidales	f__GCA-2711565	g__GCA-2711565	s__	M0081	33.7635	9603	28	1	689	Fresh sediment
Sed_81-0092	Single-cell sequencing	p__Bacteroidetes (UID2605)	41.6	2.41	Low Quality	1080	1768986	49577	d__Bacteria	p__Bacteroidota	c__Bacteroidia	o__Bacteroidales	f__GCA-2711565	g__GCA-002840985	s__	M0081	35.295	12010	41	0		Fresh sediment
Sed_81-0093	Single-cell sequencing	k__Bacteria (UID2569)	68.03	1.61	Medium Quality	2063	2955497	58297	d__Bacteria	p__Bacteroidota	c__Bacteroidia	o__Bacteroidales	f__F082	g__GCA-002708315	s__	M0081	34.3369	7853	79	0		Fresh sediment
Sed_81-0094	Single-cell sequencing	k__Bacteria (UID2569)	56.16	0.27	Medium Quality	625	1838718	123494	d__Bacteria	p__Bacteroidota	c__Bacteroidia	o__Bacteroidales	f__GCA-2711565	g__GCA-002840985	s__	M0081	34.3931	28874	17	0		Fresh sediment
Sed_81-0095	Single-cell sequencing	k__Bacteria (UID203)	59.14	22.41	Contamination	1698	2582427	60043	d__Bacteria	p__Proteobacteria	c__Zetaproteobacteria	o__Mariprofundales	f__Mariprofundaceae	g__WSZY01	s__	M0081	42.5895	11153	58	4	954	Fresh sediment
Sed_81-0096	Single-cell sequencing	k__Bacteria (UID203)	10.34	0	Low Quality	973	1048138	26706								M0081	50.1288	5041	51	0		Fresh sediment
Sed_81-0097	Single-cell sequencing	k__Bacteria (UID203)	31.9	0	Low Quality	565	1081388	49881	d__Bacteria	p__Caldatribacteriota	c__JS1	o__SB-45	f__34-128	g__34-128	s__	M0081	34.874	17571	18	1	1295	Fresh sediment
Sed_81-0098	Single-cell sequencing	root (UID1)	0	0	Comp=0%	48	121932	26616								M0081	45.9158	17342	3	0		Fresh sediment
Sed_81-0099	Single-cell sequencing	c__Deltaproteobacteria (UID3216)	88.66	2.15	Medium Quality	902	1947858	82012	d__Bacteria	p__Desulfobacterota	c__Desulfobacteria	o__Desulfobacterales	f__ETH-SRB1	g__JACNLL01	s__	M0081	41.7047	12999	44	1	741	Fresh sediment
Sed_81-0100	Single-cell sequencing	k__Bacteria (UID2569)	49.36	0.73	Low Quality	1045	1719688	83804	d__Bacteria	p__Bacteroidota	c__Bacteroidia	o__Bacteroidales	f__GCA-2711565	g__GCA-2711565	s__	M0081	33.3696	18095	29	1	420	Fresh sediment
Sed_81-0101	Single-cell sequencing	k__Bacteria (UID203)	41.38	0	Low Quality	439	871513	90939	d__Bacteria	p__Caldatribacteriota	c__JS1	o__SB-45	f__34-128	g__34-128	s__	M0081	34.5451	18255	13	1	1585	Fresh sediment
Sed_81-0102	Single-cell sequencing	k__Bacteria (UID3187)	63.47	1.41	Medium Quality	966	1873967	63592	d__Bacteria	p__Nitrospirota	c__Thermodesulfovibrionia	o__Thermodesulfovibrionales	f__JdFR-86	g__	s__	M0081	52.252	19919	26	1	1523	Fresh sediment
Sed_81-0103	Single-cell sequencing	k__Bacteria (UID203)	43.62	3.45	Low Quality	1335	2190373	88807	d__Bacteria	p__Bacteroidota	c__Bacteroidia	o__Bacteroidales	f__GCA-2711565	g__GCA-2711565	s__	M0081	33.7766	15718	34	1	437	Fresh sediment
Sed_81-0104	Single-cell sequencing	k__Bacteria (UID2570)	44.05	2.5	Low Quality	2135	2604581	56099	d__Bacteria	p__Bacteroidota	c__Ignavibacteria	o__Ignavibacteriales	f__Melioribacteraceae	g__1-14-2-50-31-20	s__	M0081	33.2076	6542	84	0		Fresh sediment
Sed_81-0105	Single-cell sequencing	k__Bacteria (UID2569)	31.36	0.05	Low Quality	693	1167465	43503	d__Bacteria	p__Bacteroidota	c__Bacteroidia	o__Bacteroidales	f__GCA-2711565	g__GCA-2711565	s__	M0081	34.4332	11655	27	1	669	Fresh sediment
Sed_81-0106	Single-cell sequencing	k__Bacteria (UID203)	32.92	0.16	Low Quality	964	1690032	100971	d__Bacteria	p__Bacteroidota	c__Bacteroidia	o__Bacteroidales	f__F082	g__BM524	s__	M0081	33.9963	18926	23	0		Fresh sediment
Sed_81-0107	Single-cell sequencing	k__Bacteria (UID2569)	48.83	2.24	Low Quality	1299	2038901	73064	d__Bacteria	p__Bacteroidota	c__Bacteroidia	o__Bacteroidales	f__GCA-2711565	g__GCA-002840985	s__	M0081	34.3122	12084	45	0		Fresh sediment
Sed_81-0108	Single-cell sequencing	root (UID1)	0	0	Comp=0%	27	138589	68262								M0081	37.5102	27067	2	0		Fresh sediment
Sed_81-0109	Single-cell sequencing	k__Bacteria (UID2569)	66.92	2.06	Medium Quality	847	2026929	137203	d__Bacteria	p__Bacteroidota	c__Bacteroidia	o__Bacteroidales	f__GCA-2711565	g__GCA-2711565	s__	M0081	33.5397	27257	20	1	1515	Fresh sediment
Sed_81-0110	Single-cell sequencing	root (UID1)	0	0	Comp=0%	4345	353960	6426								M0081	40.2128	90	1477	0		Fresh sediment
Sed_81-0111	Single-cell sequencing	k__Bacteria (UID2495)	47	0	Low Quality	800	1200162	67527	d__Bacteria	p__Elusimicrobiota	c__Elusimicrobia	o__Elusimicrobiales	f__UBA9959	g__	s__	M0081	38.3734	11212	22	1	1508	Fresh sediment
Sed_81-0112	Single-cell sequencing	k__Bacteria (UID2569)	75.97	31.24	Contamination	3215	4686748	67287	d__Bacteria	p__Bacteroidota	c__Bacteroidia	o__Bacteroidales	f__UBA12170	g__UBA12170	s__	M0081	38.063	11419	90	1	805	Fresh sediment
Sed_81-0113	Single-cell sequencing	root (UID1)	0	0	Comp=0%	183	108762	28446								M0081	45.1973	1309	8	0		Fresh sediment
Sed_81-0114	Single-cell sequencing	k__Archaea (UID2)	9.19	0	Low Quality	125	155768	29321								M0081	32.6015	11773	4	0		Fresh sediment
Sed_81-0115	Single-cell sequencing	root (UID1)	0	0	Comp=0%	81	176915	24725								M0081	41.3325	12397	6	0		Fresh sediment
Sed_81-0116	Single-cell sequencing	root (UID1)	0	0	Comp=0%	69	214098	46278								M0081	37.8584	17348	4	0		Fresh sediment
Sed_81-0117	Single-cell sequencing	k__Bacteria (UID209)	58.32	1.85	Medium Quality	868	1593506	78363	d__Bacteria	p__Caldatribacteriota	c__JS1	o__SB-45	f__34-128	g__	s__	M0081	34.7857	13672	27	1	1585	Fresh sediment
Sed_81-0118	Single-cell sequencing	k__Bacteria (UID2569)	75.31	2.99	Medium Quality	1543	3030694	83725	d__Bacteria	p__Bacteroidota	c__Bacteroidia	o__Bacteroidales	f__GCA-2711565	g__GCA-2711565	s__	M0081	34.6538	22201	35	1	1518	Fresh sediment
Sed_81-0119	Single-cell sequencing	root (UID1)	0	0	Comp=0%	49	119835	17956								M0081	40.0509	7931	5	0		Fresh sediment
Sed_81-0120	Single-cell sequencing	k__Bacteria (UID203)	8.62	0	Low Quality	80	90399	31271								M0081	37.9017	4376	3	0		Fresh sediment
Sed_81-0121	Single-cell sequencing	k__Bacteria (UID203)	27.59	0	Low Quality	810	1370877	44386	d__Bacteria	p__Bacteroidota	c__Bacteroidia	o__Bacteroidales	f__UBA12481	g__	s__	M0081	37.9101	11737	31	0		Fresh sediment
Sed_81-0122	Single-cell sequencing	k__Bacteria (UID203)	22.41	0	Low Quality	314	815232	36824	d__Bacteria	p__Bacteroidota	c__Bacteroidia	o__Bacteroidales	f__UBA12170	g__UBA12170	s__	M0081	35.0206	18393	16	0		Fresh sediment
Sed_81-0123	Single-cell sequencing	root (UID1)	0	0	Comp=0%	48	182903	53721								M0081	37.7792	46958	2	0		Fresh sediment
Sed_81-0124	Single-cell sequencing	root (UID1)	0	0	Comp=0%	35	125333	38509								M0081	36.7153	29844	2	0		Fresh sediment
Sed_81-0125	Single-cell sequencing	root (UID1)	0	0	Comp=0%	56	116133	40449								M0081	36.4987	18539	2	0		Fresh sediment
Sed_81-0126	Single-cell sequencing	k__Bacteria (UID1452)	61.55	0.99	Medium Quality	710	1298623	66147	d__Bacteria	p__Chloroflexota	c__Dehalococcoidia	o__Dehalococcoidales	f__RBG-16-60-22	g__	s__	M0081	49.0611	13355	30	0		Fresh sediment
Sed_81-0127	Single-cell sequencing	root (UID1)	0	0	Comp=0%	47	134314	89679								M0081	38.3467	89679	1	0		Fresh sediment
Sed_81-0128	Single-cell sequencing	k__Bacteria (UID2569)	47.15	2.41	Low Quality	1301	2235204	64684	d__Bacteria	p__Bacteroidota	c__Bacteroidia	o__Bacteroidales	f__UBA12481	g__	s__	M0081	38.1461	12275	45	0		Fresh sediment
Sed_81-0129	Single-cell sequencing	k__Bacteria (UID203)	7.52	0	Low Quality	62	143003	49779								M0081	35.5035	36782	2	0		Fresh sediment
Sed_81-0130	Single-cell sequencing	k__Bacteria (UID203)	24.53	0	Low Quality	274	386898	48791	d__Bacteria	p__Patescibacteria	c__Dojkabacteria	o__B142	f__	g__	s__	M0081	40.0589	8684	11	0		Fresh sediment
Sed_81-0131	Single-cell sequencing	c__Deltaproteobacteria (UID3216)	72.24	25.45	Contamination	3331	4048381	95500	d__Bacteria	p__Desulfobacterota	c__Desulfobacteria	o__Desulfobacterales	f__Desulfobacteraceae	g__Desulfobacula	s__	M0081	39.0521	5883	131	1	1584	Fresh sediment
Sed_81-0132	Single-cell sequencing	root (UID1)	0	0	Comp=0%	25	156699	71527								M0081	46.1911	69441	2	0		Fresh sediment
Sed_81-0133	Single-cell sequencing	k__Bacteria (UID203)	35.11	0.16	Low Quality	1380	1325203	23832	d__Bacteria	p__Bacteroidota	c__Bacteroidia	o__Bacteroidales	f__F082	g__BM524	s__	M0081	34.4072	3184	86	0		Fresh sediment
Sed_81-0134	Single-cell sequencing	k__Bacteria (UID3187)	59.96	2.57	Medium Quality	1024	1776655	68415	d__Bacteria	p__Desulfobacterota_D	c__UBA1144	o__UBA2774	f__UBA2774	g__CR02bin9	s__	M0081	40.6192	14524	32	1	1562	Fresh sediment
Sed_81-0135	Single-cell sequencing	root (UID1)	0	0	Comp=0%	24	77282	23384								M0081	45.0369	20649	2	0		Fresh sediment
Sed_81-0136	Single-cell sequencing	k__Bacteria (UID2569)	67.47	2.06	Medium Quality	1688	2642786	92685	d__Bacteria	p__Bacteroidota	c__Bacteroidia	o__Bacteroidales	f__UBA12170	g__UBA12170	s__	M0081	35.3231	16358	42	1	1129	Fresh sediment
Sed_81-0137	Single-cell sequencing	root (UID1)	0	0	Comp=0%	79	157275	48841								M0081	36.2238	23893	3	0		Fresh sediment
Sed_81-0138	Single-cell sequencing	k__Archaea (UID2)	3.77	0.47	Low Quality	31	58931	36179								M0081	38.8698	36179	1	0		Fresh sediment
Sed_81-0139	Single-cell sequencing	c__Deltaproteobacteria (UID3217)	51.27	13.56	Contamination	2305	3065737	64277	d__Bacteria	p__Desulfobacterota	c__Desulfobulbia	o__Desulfobulbales	f__Desulfurivibrionaceae	g__	s__	M0081	45.9046	8106	90	1	1565	Fresh sediment
Sed_81-0140	Single-cell sequencing	k__Bacteria (UID209)	46.32	1.85	Low Quality	476	867487	102321	d__Bacteria	p__Caldatribacteriota	c__JS1	o__SB-45	f__34-128	g__	s__	M0081	35.3581	15050	14	1	1585	Fresh sediment
Sed_81-0141	Single-cell sequencing	k__Bacteria (UID2569)	49.35	1.08	Low Quality	1383	2331560	51581	d__Bacteria	p__Bacteroidota	c__Bacteroidia	o__Bacteroidales	f__UBA12481	g__	s__	M0081	38.0291	13713	45	1	1519	Fresh sediment
Sed_81-0142	Single-cell sequencing	k__Bacteria (UID203)	14.35	0	Low Quality	1223	1488433	41678	d__Bacteria	p__Desulfobacterota_F	c__Desulfuromonadia	o__Desulfuromonadales	f__BM103	g__M0040	s__	M0081	49.9646	6469	52	0		Fresh sediment
Sed_81-0143	Single-cell sequencing	k__Archaea (UID2)	2.77	0	Low Quality	234	262972	13683								M0081	29.3381	5242	15	0		Fresh sediment
Sed_81-0144	Single-cell sequencing	k__Bacteria (UID209)	76.27	1.69	Medium Quality	892	1774259	88464	d__Bacteria	p__Caldatribacteriota	c__JS1	o__SB-45	f__34-128	g__34-128	s__	M0081	34.7425	17950	27	1	1584	Fresh sediment
Sed_81-0145	Single-cell sequencing	root (UID1)	0	0	Comp=0%	239	297847	24245								M0081	43.199	5180	13	0		Fresh sediment
Sed_81-0146	Single-cell sequencing	root (UID1)	0	0	Comp=0%	63	145695	43273								M0081	35.8619	19515	3	0		Fresh sediment
Sed_81-0147	Single-cell sequencing	k__Bacteria (UID2495)	65.19	14.67	Contamination	1595	1903676	48629	d__Bacteria	p__Patescibacteria	c__Microgenomatia	o__UBA1400	f__	g__	s__	M0081	35.709	7398	57	1	1248	Fresh sediment
Sed_81-0148	Single-cell sequencing	root (UID1)	0	0	Comp=0%	44	62930	25698								M0081	44.8227	18258	2	0		Fresh sediment
Sed_81-0149	Single-cell sequencing	k__Bacteria (UID2569)	48.32	2.69	Low Quality	944	1856283	106826	d__Bacteria	p__Bacteroidota	c__Bacteroidia	o__Bacteroidales	f__GCA-2711565	g__GCA-2711565	s__	M0081	33.9158	21781	21	0		Fresh sediment
Sed_81-0150	Single-cell sequencing	root (UID1)	0	0	Comp=0%	59	106048	27506								M0081	47.6067	9504	4	0		Fresh sediment
Sed_81-0151	Single-cell sequencing	k__Bacteria (UID2569)	65.48	3.49	Medium Quality	1500	2014475	118498	d__Bacteria	p__Bacteroidota	c__Bacteroidia	o__Bacteroidales	f__GCA-2711565	g__GCA-002840985	s__	M0081	34.4956	9225	43	0		Fresh sediment
Sed_81-0152	Single-cell sequencing	k__Bacteria (UID2569)	55.83	0.61	Medium Quality	1161	1895521	60515	d__Bacteria	p__Bacteroidota	c__Bacteroidia	o__Bacteroidales	f__GCA-2711565	g__GCA-002840985	s__	M0081	34.5296	12529	35	1	1517	Fresh sediment
Sed_81-0153	Single-cell sequencing	k__Bacteria (UID203)	34.42	0.16	Low Quality	1136	1594228	68668	d__Bacteria	p__Bacteroidota	c__Bacteroidia	o__Bacteroidales	f__VadinHA17	g__	s__	M0081	37.9617	11079	40	1	1521	Fresh sediment
Sed_81-0154	Single-cell sequencing	k__Bacteria (UID203)	43.62	0.34	Low Quality	1612	2323159	70846	d__Bacteria	p__Bacteroidota	c__Bacteroidia	o__Bacteroidales	f__UBA12481	g__	s__	M0081	39.878	11647	49	1	1519	Fresh sediment
Sed_81-0155	Single-cell sequencing	k__Bacteria (UID203)	42.24	0	Low Quality	739	1599834	105640	d__Bacteria	p__Bacteroidota	c__Bacteroidia	o__Bacteroidales	f__UBA12170	g__UBA12170	s__	M0081	35.3206	17402	25	0		Fresh sediment
Sed_81-0156	Single-cell sequencing	k__Bacteria (UID203)	26.02	0	Low Quality	1969	2268149	52935	d__Bacteria	p__Desulfobacterota	c__Desulfobacteria	o__Desulfatiglandales	f__Desulfatiglandaceae	g__JACNIU01	s__	M0081	46.8594	5375	95	1	1566	Fresh sediment
Sed_81-0157	Single-cell sequencing	k__Archaea (UID2)	20.72	0	Low Quality	193	295073	37224	d__Archaea	p__Nanoarchaeota	c__Nanoarchaeia	o__Pacearchaeales	f__ARS1160	g__J156	s__	M0081	37.5615	14427	7	1	1401	Fresh sediment
Sed_81-0158	Single-cell sequencing	k__Bacteria (UID2569)	64.03	3.76	Medium Quality	1245	2044616	50835	d__Bacteria	p__Bacteroidota	c__Bacteroidia	o__Bacteroidales	f__GCA-2711565	g__GCA-002840985	s__	M0081	34.5285	12659	44	0		Fresh sediment
Sed_81-0159	Single-cell sequencing	k__Bacteria (UID203)	6.36	0	Low Quality	50	178410	70367								M0081	34.1048	48152	2	0		Fresh sediment
Sed_81-0160	Single-cell sequencing	k__Bacteria (UID2569)	49.51	1.57	Low Quality	1444	1997527	39603	d__Bacteria	p__Bacteroidota	c__Bacteroidia	o__Bacteroidales	f__UBA12170	g__UBA12170	s__	M0081	35.5303	7604	73	1	1516	Fresh sediment
Sed_81-0161	Single-cell sequencing	k__Bacteria (UID2495)	49.38	0.57	Low Quality	1962	2633924	68181	d__Bacteria	p__Spirochaetota	c__Spirochaetia	o__B11-G9	f__B11-G9	g__	s__	M0081	38.883	7205	63	0		Fresh sediment
Sed_81-0162	Single-cell sequencing	k__Archaea (UID2)	3.74	0	Low Quality	119	180251	54304								M0081	36.7307	15729	3	1	1414	Fresh sediment
Sed_81-0163	Single-cell sequencing	k__Bacteria (UID203)	9.09	0	Low Quality	51	162504	66274								M0081	37.9378	18676	2	0		Fresh sediment
Sed_81-0164	Single-cell sequencing	k__Bacteria (UID203)	38.92	1.72	Low Quality	1188	2220266	87327	d__Bacteria	p__Bacteroidota	c__Bacteroidia	o__Bacteroidales	f__UBA12481	g__	s__	M0081	38.458	18413	33	0		Fresh sediment
Sed_81-0165	Single-cell sequencing	k__Archaea (UID2)	1.4	0	Low Quality	109	60619	8750								M0081	39.6351	856	15	0		Fresh sediment
Sed_81-0166	Single-cell sequencing	root (UID1)	0	0	Comp=0%	22	82759	45814								M0081	40.5334	45814	1	0		Fresh sediment
Sed_81-0167	Single-cell sequencing	k__Bacteria (UID2569)	51.32	0.82	Medium Quality	1039	1991246	91809	d__Bacteria	p__Bacteroidota	c__Bacteroidia	o__Bacteroidales	f__GCA-2711565	g__GCA-2711565	s__	M0081	33.6787	23566	23	1	1515	Fresh sediment
Sed_81-0168	Single-cell sequencing	k__Bacteria (UID203)	39.66	0	Low Quality	1130	1664612	78384	d__Bacteria	p__Bacteroidota	c__Bacteroidia	o__Bacteroidales	f__UBA12170	g__UBA12170	s__	M0081	35.5101	14978	25	1	1517	Fresh sediment
Sed_81-0169	Single-cell sequencing	k__Bacteria (UID2495)	48.48	0	Low Quality	633	1167338	76163	d__Bacteria	p__Margulisbacteria	c__Riflemargulisbacteria	o__GWF2-35-9	f__GWF2-35-9	g__GWF2-35-9	s__	M0081	35.2946	24054	16	1	1522	Fresh sediment
Sed_81-0170	Single-cell sequencing	k__Bacteria (UID2495)	68.06	10.11	Contamination	1458	1585210	93764	d__Bacteria	p__Patescibacteria	c__Microgenomatia	o__UBA12405	f__UBA12405	g__WARW01	s__	M0081	34.0858	5185	46	0		Fresh sediment
Sed_81-0171	Single-cell sequencing	k__Bacteria (UID203)	18.97	1.72	Low Quality	593	1107009	55777	d__Bacteria	p__Bacteroidota	c__Bacteroidia	o__Bacteroidales	f__GCA-2711565	g__GCA-002840985	s__	M0081	34.5394	14624	22	0		Fresh sediment
Sed_81-0172	Single-cell sequencing	c__Gammaproteobacteria (UID4202)	59.87	6.87	Medium Quality	1777	2919114	109881	d__Bacteria	p__Proteobacteria	c__Gammaproteobacteria	o__Xanthomonadales	f__SZUA-36	g__SZUA-36	s__	M0081	49.9084	13643	48	0		Fresh sediment
Sed_81-0173	Single-cell sequencing	k__Bacteria (UID2569)	70.43	2.33	Medium Quality	1191	2584473	124677	d__Bacteria	p__Bacteroidota	c__Bacteroidia	o__Bacteroidales	f__GCA-2711565	g__GCA-2711565	s__	M0081	33.6466	20260	30	1	1515	Fresh sediment
Sed_81-0174	Single-cell sequencing	k__Bacteria (UID2569)	59.78	1.65	Medium Quality	1131	1957621	129210	d__Bacteria	p__Bacteroidota	c__Bacteroidia	o__Bacteroidales	f__UBA12170	g__UBA12170	s__	M0081	35.496	24114	25	1	1517	Fresh sediment
Sed_81-0175	Single-cell sequencing	c__Deltaproteobacteria (UID3216)	70.09	3.26	Medium Quality	3003	3620143	53278	d__Bacteria	p__Desulfobacterota	c__Desulfobacteria	o__Desulfobacterales	f__Desulfobacteraceae	g__Desulfobacula	s__	M0081	40.993	8064	105	1	422	Fresh sediment
Sed_81-0176	Single-cell sequencing	k__Bacteria (UID203)	31.03	0	Low Quality	762	1463953	66557	d__Bacteria	p__Bacteroidota	c__Bacteroidia	o__Bacteroidales	f__GCA-2711565	g__GCA-2711565	s__	M0081	33.8176	15729	22	0		Fresh sediment
Sed_81-0177	Single-cell sequencing	root (UID1)	0	0	Comp=0%	10	63466	55763								M0081	36.0697	55763	1	0		Fresh sediment
Sed_81-0178	Single-cell sequencing	k__Bacteria (UID203)	29.46	0	Low Quality	344	632784	48848	d__Bacteria	p__Omnitrophota	c__Koll11	o__4484-171	f__4484-171	g__	s__	M0081	36.9697	16110	13	0		Fresh sediment
Sed_81-0179	Single-cell sequencing	k__Bacteria (UID203)	2.38	0	Low Quality	115	110272	26242								M0081	42.5385	4376	5	0		Fresh sediment
Sed_81-0180	Single-cell sequencing	k__Bacteria (UID2569)	57.01	1.3	Medium Quality	919	1819670	118765	d__Bacteria	p__Bacteroidota	c__Bacteroidia	o__Bacteroidales	f__GCA-2711565	g__GCA-002840985	s__	M0081	34.5516	27104	18	0		Fresh sediment
Sed_81-0181	Single-cell sequencing	k__Bacteria (UID203)	30.96	0	Low Quality	772	1086161	82063	d__Bacteria	p__Bacteroidota	c__Bacteroidia	o__Bacteroidales	f__UBA12170	g__UBA12170	s__	M0081	35.4438	11339	19	0		Fresh sediment
Sed_81-0182	Single-cell sequencing	k__Bacteria (UID2569)	49.89	1.74	Low Quality	1698	2097849	72398	d__Bacteria	p__Bacteroidota	c__Bacteroidia	o__Bacteroidales	f__F082	g__BM524	s__	M0081	34.331	8013	50	0		Fresh sediment
Sed_81-0183	Single-cell sequencing	k__Archaea (UID2)	4.83	0	Low Quality	72	56163	21598								M0081	35.7063	7950	2	0		Fresh sediment
Sed_81-0184	Single-cell sequencing	k__Bacteria (UID203)	27.59	1.72	Low Quality	1339	2044196	76793	d__Bacteria	p__Bacteroidota	c__Bacteroidia	o__Bacteroidales	f__UBA12481	g__	s__	M0081	39.9215	17424	33	0		Fresh sediment
Sed_81-0185	Single-cell sequencing	k__Bacteria (UID203)	3.24	0.16	Low Quality	31	136668	37704								M0081	34.7316	34394	2	0		Fresh sediment
Sed_81-0186	Single-cell sequencing	k__Bacteria (UID1452)	76.94	1.98	Medium Quality	878	1672122	60942	d__Bacteria	p__Chloroflexota	c__Dehalococcoidia	o__Dehalococcoidales	f__UBA5760	g__	s__	M0081	46.4104	13090	33	1	1507	Fresh sediment
Sed_81-0187	Single-cell sequencing	k__Bacteria (UID203)	29.31	1.72	Low Quality	1662	1952985	37576	d__Bacteria	p__Bacteroidota	c__Ignavibacteria	o__Ignavibacteriales	f__Melioribacteraceae	g__1-14-2-50-31-20	s__	M0081	34.3436	6007	68	0		Fresh sediment
Sed_81-0188	Single-cell sequencing	k__Bacteria (UID203)	29.98	0.34	Low Quality	822	1382850	35521	d__Bacteria	p__Bacteroidota	c__Bacteroidia	o__Bacteroidales	f__UBA12170	g__UBA12170	s__	M0081	36.3413	9600	42	2	828	Fresh sediment
Sed_81-0189	Single-cell sequencing	k__Bacteria (UID2569)	58.81	1.96	Medium Quality	1156	2021631	72480	d__Bacteria	p__Bacteroidota	c__Bacteroidia	o__Bacteroidales	f__GCA-2711565	g__GCA-002840985	s__	M0081	34.4612	12354	40	1	1517	Fresh sediment
Sed_81-0190	Single-cell sequencing	k__Bacteria (UID2569)	37.26	0.56	Low Quality	841	1499143	66075	d__Bacteria	p__Bacteroidota	c__Bacteroidia	o__Bacteroidales	f__GCA-2711565	g__GCA-2711565	s__	M0081	33.6971	13640	30	1	1515	Fresh sediment
Sed_81-0191	Single-cell sequencing	k__Bacteria (UID1453)	38.51	0	Low Quality	282	562336	44427	d__Bacteria	p__Patescibacteria	c__Paceibacteria	o__UBA9983_A	f__UBA9973	g__	s__	M0081	33.2524	17711	10	3	1400	Fresh sediment
Sed_81-0192	Single-cell sequencing	k__Bacteria (UID237)	28.81	1.69	Low Quality	613	1282259	92089	d__Bacteria	p__Caldatribacteriota	c__JS1	o__SB-45	f__34-128	g__34-128	s__	M0081	36.0244	30532	13	0		Fresh sediment
Sed_81-0193	Single-cell sequencing	k__Bacteria (UID203)	12.07	0	Low Quality	150	193560	20854								M0081	38.7023	4923	11	0		Fresh sediment
Sed_81-0194	Single-cell sequencing	p__Bacteroidetes (UID2605)	33.65	2.62	Low Quality	808	1373954	54765	d__Bacteria	p__Bacteroidota	c__Bacteroidia	o__Bacteroidales	f__GCA-2711565	g__GCA-002840985	s__	M0081	34.4564	18050	24	0		Fresh sediment
Sed_81-0195	Single-cell sequencing	k__Bacteria (UID2495)	76.77	1.19	Medium Quality	215	923494	102712	d__Bacteria	p__Patescibacteria	c__ABY1	o__BM507	f__SZUA-104	g__SZUA-104	s__	M0081	33.0099	51488	7	1	1483	Fresh sediment
Sed_81-0196	Single-cell sequencing	k__Bacteria (UID203)	31.03	0	Low Quality	1365	2056804	64529	d__Bacteria	p__Bacteroidota	c__Bacteroidia	o__Bacteroidales	f__UBA12481	g__	s__	M0081	39.8342	15336	37	0		Fresh sediment
Sed_81-0197	Single-cell sequencing	k__Archaea (UID2)	12.31	0	Low Quality	70	79485	26957								M0081	38.3204	7687	3	0		Fresh sediment
Sed_81-0198	Single-cell sequencing	k__Bacteria (UID203)	28.03	9.77	Low Quality	1145	1658099	59094	d__Bacteria	p__Bacteroidota	c__Bacteroidia	o__Bacteroidales	f__UBA12170	g__	s__	M0081	34.318	11521	35	0		Fresh sediment
Sed_81-0199	Single-cell sequencing	k__Archaea (UID2)	4.67	0	Low Quality	57	99014	28715								M0081	38.8444	23148	2	0		Fresh sediment
Sed_81-0200	Single-cell sequencing	k__Bacteria (UID2569)	44.05	4.57	Low Quality	1745	2401751	100178	d__Bacteria	p__Bacteroidota	c__Bacteroidia	o__Bacteroidales	f__UBA12481	g__	s__	M0081	38.4583	8285	50	0		Fresh sediment
Sed_81-0201	Single-cell sequencing	p__Bacteroidetes (UID2605)	37.28	0.19	Low Quality	1713	2126446	56883	d__Bacteria	p__Bacteroidota	c__Bacteroidia	o__Bacteroidales	f__F082	g__GCA-002708315	s__	M0081	35.3641	8177	65	0		Fresh sediment
Sed_81-0202	Single-cell sequencing	k__Bacteria (UID203)	35.42	0.85	Low Quality	292	862296	94863	d__Bacteria	p__Bacteroidota	c__Bacteroidia	o__Bacteroidales	f__UBA12170	g__UBA12170	s__	M0081	35.4644	38446	8	0		Fresh sediment
Sed_81-0203	Single-cell sequencing	k__Bacteria (UID2495)	25.76	0.13	Low Quality	511	1038116	90655	d__Bacteria	p__Marinisomatota	c__Marinisomatia	o__Marinisomatales	f__J089	g__	s__	M0081	36.2975	20746	16	0		Fresh sediment
Sed_81-0204	Single-cell sequencing	k__Bacteria (UID2495)	63.08	1.2	Medium Quality	980	2283730	102812	d__Bacteria	p__UBP14	c__	o__	f__	g__	s__	M0081	52.0042	29125	24	1	1535	Fresh sediment
Sed_81-0205	Single-cell sequencing	root (UID1)	0	0	Comp=0%	24	103840	33941								M0081	34.348	26248	2	0		Fresh sediment
Sed_81-0206	Single-cell sequencing	root (UID1)	0	0	Comp=0%	81	78523	28363								M0081	36.5647	11963	2	0		Fresh sediment
Sed_81-0207	Single-cell sequencing	k__Bacteria (UID2569)	30.77	0.54	Low Quality	405	1034744	101829	d__Bacteria	p__Bacteroidota	c__Bacteroidia	o__Bacteroidales	f__UBA12170	g__UBA12170	s__	M0081	35.4611	43657	8	1	1517	Fresh sediment
Sed_81-0208	Single-cell sequencing	k__Bacteria (UID2569)	71.1	2.33	Medium Quality	1231	2549456	84878	d__Bacteria	p__Bacteroidota	c__Bacteroidia	o__Bacteroidales	f__GCA-2711565	g__GCA-002840985	s__	M0081	34.529	23082	32	2	756	Fresh sediment
Sed_81-0209	Single-cell sequencing	k__Bacteria (UID2569)	38.41	1.25	Low Quality	1164	1547770	54416	d__Bacteria	p__Bacteroidota	c__Bacteroidia	o__Bacteroidales	f__UBA12170	g__UBA12170	s__	M0081	35.5659	7858	46	2	870	Fresh sediment
Sed_81-0210	Single-cell sequencing	c__Gammaproteobacteria (UID4202)	37.86	2.42	Low Quality	1468	1926528	51497	d__Bacteria	p__Proteobacteria	c__Gammaproteobacteria	o__Xanthomonadales	f__SZUA-36	g__SZUA-36	s__	M0081	50.067	7526	49	0		Fresh sediment
Sed_81-0211	Single-cell sequencing	k__Bacteria (UID2495)	73.81	1.95	Medium Quality	998	1842737	81974	d__Bacteria	p__Marinisomatota	c__Marinisomatia	o__Marinisomatales	f__J089	g__	s__	M0081	35.5528	21579	28	2	799	Fresh sediment
Sed_81-0212	Single-cell sequencing	k__Bacteria (UID203)	18.09	0	Low Quality	731	1073605	36957	d__Bacteria	p__Bacteroidota	c__Bacteroidia	o__Bacteroidales	f__UBA12481	g__	s__	M0081	38.3532	9470	34	0		Fresh sediment
Sed_81-0213	Single-cell sequencing	k__Archaea (UID2)	0.93	0	Low Quality	760	180735	16335								M0081	45.0086	579	31	0		Fresh sediment
Sed_81-0214	Single-cell sequencing	k__Bacteria (UID203)	47.24	1.72	Low Quality	972	1713528	89631	d__Bacteria	p__Bacteroidota	c__Bacteroidia	o__Bacteroidales	f__UBA12170	g__UBA12170	s__	M0081	35.5589	23677	22	1	1517	Fresh sediment
Sed_81-0215	Single-cell sequencing	k__Bacteria (UID203)	38.15	0.32	Low Quality	1809	2461524	46083	d__Bacteria	p__Desulfobacterota	c__Desulfobacteria	o__Desulfobacterales	f__SURF-3	g__	s__	M0081	42.4512	7569	77	1	1561	Fresh sediment
Sed_81-0216	Single-cell sequencing	k__Archaea (UID2)	2.9	0.07	Low Quality	369	404285	31262								M0081	36.3933	8403	14	0		Fresh sediment
Sed_81-0217	Single-cell sequencing	p__Firmicutes (UID241)	51.17	3.39	Medium Quality	722	1315920	86920	d__Bacteria	p__Caldatribacteriota	c__JS1	o__SB-45	f__34-128	g__34-128	s__	M0081	34.9237	19713	19	2	654	Fresh sediment
Sed_81-0218	Single-cell sequencing	root (UID1)	8.33	0	Low Quality	31	55978	17155								M0081	38.6605	6543	3	0		Fresh sediment
Sed_81-0219	Single-cell sequencing	k__Bacteria (UID2569)	29.95	2.42	Low Quality	477	1020501	71022	d__Bacteria	p__Bacteroidota	c__Bacteroidia	o__Bacteroidales	f__GCA-2711565	g__	s__	M0081	35.3847	21534	15	0		Fresh sediment
Sed_81-0220	Single-cell sequencing	k__Bacteria (UID2569)	42.13	1.09	Low Quality	1040	1591450	65541	d__Bacteria	p__Bacteroidota	c__Bacteroidia	o__Bacteroidales	f__GCA-2711565	g__GCA-2711565	s__	M0081	34.0711	18685	26	1	1515	Fresh sediment
Sed_81-0221	Single-cell sequencing	root (UID1)	0	0	Comp=0%	36	83808	35477								M0081	42.6845	15760	2	0		Fresh sediment
Sed_81-0222	Single-cell sequencing	k__Bacteria (UID2569)	61.52	3.15	Medium Quality	1469	2418824	62918	d__Bacteria	p__Bacteroidota	c__Bacteroidia	o__Bacteroidales	f__F082	g__BM524	s__	M0081	34.4025	14253	48	1	840	Fresh sediment
Sed_81-0223	Single-cell sequencing	root (UID1)	0	0	Comp=0%	89	114728	28910								M0081	37.6839	6385	5	0		Fresh sediment
Sed_81-0224	Single-cell sequencing	root (UID1)	0	0	Comp=0%	95	129157	22078								M0081	39.3094	15371	4	0		Fresh sediment
Sed_81-0225	Single-cell sequencing	k__Bacteria (UID203)	39.31	1.72	Low Quality	1339	1940391	46325	d__Bacteria	p__Bacteroidota	c__Bacteroidia	o__Bacteroidales	f__F082	g__BM524	s__	M0081	35.1223	9312	50	1	1517	Fresh sediment
Sed_81-0226	Single-cell sequencing	root (UID1)	0	0	Comp=0%	151	98269	13986								M0081	42.2687	2962	7	0		Fresh sediment
Sed_81-0227	Single-cell sequencing	k__Bacteria (UID203)	25.78	1.72	Low Quality	643	868701	33863	d__Bacteria	p__Firmicutes_A	c__Clostridia_A	o__Christensenellales	f__	g__	s__	M0081	35.7567	6440	31	0		Fresh sediment
Sed_81-0228	Single-cell sequencing	c__Deltaproteobacteria (UID3216)	73.25	4.52	Medium Quality	3824	4293293	50643	d__Bacteria	p__Desulfobacterota	c__Desulfobacteria	o__Desulfatiglandales	f__Desulfatiglandaceae	g__JACNIU01	s__	M0081	46.9582	4281	204	1	1566	Fresh sediment
Sed_81-0229	Single-cell sequencing	k__Bacteria (UID209)	30.12	0.15	Low Quality	646	1051480	47400	d__Bacteria	p__Aerophobota	c__Aerophobia	o__Aerophobales	f__AE-B3A	g__AE-B3B	s__AE-B3B sp005223085	M0081	43.3054	12638	22	0		Fresh sediment
Sed_81-0230	Single-cell sequencing	k__Bacteria (UID209)	84.18	3.54	Medium Quality	961	1759148	72316	d__Bacteria	p__Caldatribacteriota	c__JS1	o__SB-45	f__34-128	g__34-128	s__	M0081	34.8358	9739	43	1	602	Fresh sediment
Sed_81-0231	Single-cell sequencing	root (UID1)	0	0	Comp=0%	81	143234	29864								M0081	42.5918	10390	4	0		Fresh sediment
Sed_81-0232	Single-cell sequencing	k__Bacteria (UID1452)	39.78	1.01	Low Quality	1844	2544612	63563	d__Bacteria	p__Chloroflexota	c__Anaerolineae	o__Anaerolineales	f__UBA4823	g__CAIQIV01	s__	M0081	47.4127	9391	53	0		Fresh sediment
Sed_81-0233	Single-cell sequencing	k__Archaea (UID2)	2.49	0	Low Quality	70	170791	66018								M0081	36.1541	27925	2	0		Fresh sediment
Sed_81-0234	Single-cell sequencing	root (UID1)	0	0	Comp=0%	37	83279	61198								M0081	42.4285	61198	1	0		Fresh sediment
Sed_81-0235	Single-cell sequencing	k__Bacteria (UID1452)	26.14	4.31	Low Quality	461	678376	64874	d__Archaea	p__Nanoarchaeota	c__Nanoarchaeia	o__Pacearchaeales	f__ARS1160	g__J156	s__	M0081	46.4825	10989	16	0		Fresh sediment
Sed_81-0236	Single-cell sequencing	p__Bacteroidetes (UID2605)	40.7	1.64	Low Quality	820	1584405	103247	d__Bacteria	p__Bacteroidota	c__Bacteroidia	o__Bacteroidales	f__GCA-2711565	g__GCA-2711565	s__	M0081	33.7046	22215	19	1	1515	Fresh sediment
Sed_81-0237	Single-cell sequencing	k__Bacteria (UID2569)	59.98	2.24	Medium Quality	1181	2048793	95627	d__Bacteria	p__Bacteroidota	c__Bacteroidia	o__Bacteroidales	f__UBA12170	g__UBA12170	s__	M0081	35.5065	13271	32	1	1516	Fresh sediment
Sed_81-0238	Single-cell sequencing	k__Bacteria (UID203)	2.04	0	Low Quality	43	41243	19890								M0081	37.5167	8198	2	0		Fresh sediment
Sed_81-0239	Single-cell sequencing	k__Bacteria (UID203)	15.52	1.72	Low Quality	614	932047	39726	d__Bacteria	p__Desulfobacterota	c__Desulfobacteria	o__Desulfatiglandales	f__Desulfatiglandaceae	g__JACNIU01	s__	M0081	47.0139	8547	29	0		Fresh sediment
Sed_81-0240	Single-cell sequencing	root (UID1)	0	0	Comp=0%	7055	626425	18933								M0081	39.807	92	2045	0		Fresh sediment
Sed_81-0241	Single-cell sequencing	c__Deltaproteobacteria (UID3216)	27.83	1.04	Low Quality	1232	1523412	31021	d__Bacteria	p__Desulfobacterota	c__Desulfobacteria	o__Desulfobacterales	f__ETH-SRB1	g__	s__	M0081	45.3651	5657	63	0		Fresh sediment
Sed_81-0242	Single-cell sequencing	k__Bacteria (UID203)	13.09	0	Low Quality	364	421199	19755	d__Bacteria	p__Marinisomatota	c__Marinisomatia	o__Marinisomatales	f__	g__	s__	M0081	35.4109	5249	22	0		Fresh sediment
Sed_81-0243	Single-cell sequencing	k__Bacteria (UID203)	58.31	0	Medium Quality	320	513997	44015	d__Bacteria	p__Patescibacteria	c__Paceibacteria	o__Paceibacterales	f__PWMZ01	g__	s__	M0081	29.7995	18872	8	1	1468	Fresh sediment
Sed_81-0244	Single-cell sequencing	k__Bacteria (UID203)	40.67	0	Low Quality	1527	2041206	57515	d__Bacteria	p__Bacteroidota	c__Bacteroidia	o__Bacteroidales	f__UBA12170	g__UBA12170	s__	M0081	35.2992	8445	61	1	1516	Fresh sediment
Sed_81-0245	Single-cell sequencing	k__Bacteria (UID2569)	59.05	1.09	Medium Quality	1313	2341219	166135	d__Bacteria	p__Bacteroidota	c__Bacteroidia	o__Bacteroidales	f__GCA-2711565	g__GCA-002840985	s__	M0081	34.6632	17350	24	1	1517	Fresh sediment
Sed_81-0246	Single-cell sequencing	k__Bacteria (UID203)	46.43	0.89	Low Quality	1519	2133845	71260	d__Bacteria	p__Desulfobacterota	c__Desulfobacteria	o__Desulfobacterales	f__	g__	s__	M0081	49.8577	7945	62	2	714	Fresh sediment
Sed_81-0247	Single-cell sequencing	k__Bacteria (UID203)	6.03	0	Low Quality	38	148028	53635								M0081	36.5667	28239	2	0		Fresh sediment
Sed_81-0248	Single-cell sequencing	k__Bacteria (UID2569)	46.45	2.81	Low Quality	2326	2877191	65199	d__Bacteria	p__Bacteroidota	c__Bacteroidia	o__Bacteroidales	f__GCA-2748055	g__	s__	M0081	35.77	7156	89	0		Fresh sediment
Sed_81-0249	Single-cell sequencing	k__Bacteria (UID2569)	73.61	2.35	Medium Quality	1895	2824642	54744	d__Bacteria	p__Bacteroidota	c__Bacteroidia	o__Bacteroidales	f__GCA-2711565	g__GCA-002840985	s__	M0081	34.3627	7171	76	0		Fresh sediment
Sed_81-0250	Single-cell sequencing	k__Bacteria (UID203)	13.16	0	Low Quality	968	1305878	51072	d__Bacteria	p__Hydrogenedentota	c__Hydrogenedentia	o__Hydrogenedentiales	f__	g__	s__	M0081	53.5283	8188	38	3	1547	Fresh sediment
Sed_81-0251	Single-cell sequencing	k__Archaea (UID2)	6.78	0.93	Low Quality	528	831375	54858								M0081	27.7756	12473	18	0		Fresh sediment
Sed_81-0252	Single-cell sequencing	root (UID1)	0	0	Comp=0%	48	121066	43357								M0081	43.7307	38196	2	0		Fresh sediment
Sed_81-0253	Single-cell sequencing	k__Bacteria (UID2569)	69.86	1.36	Medium Quality	1931	3097474	61980	d__Bacteria	p__Bacteroidota	c__Bacteroidia	o__Bacteroidales	f__F082	g__BM524	s__	M0081	34.8621	10891	75	1	1517	Fresh sediment
Sed_81-0254	Single-cell sequencing	root (UID1)	8.33	0	Low Quality	47	70642	20864								M0081	35.2	19016	2	0		Fresh sediment
Sed_81-0255	Single-cell sequencing	root (UID1)	0	0	Comp=0%	67	70050	13439								M0081	44.2761	6559	4	0		Fresh sediment
Sed_81-0256	Single-cell sequencing	root (UID1)	0	0	Comp=0%	174	304860	38403								M0081	38.3304	13960	8	0		Fresh sediment
Sed_81-0257	Single-cell sequencing	root (UID1)	0	0	Comp=0%	14	77882	19908								M0081	42.7814	12310	3	0		Fresh sediment
Sed_81-0258	Single-cell sequencing	k__Bacteria (UID203)	84.48	33.86	Contamination	2380	3001707	98435	d__Bacteria	p__Bacteroidota	c__Bacteroidia	o__Bacteroidales	f__UBA12170	g__UBA12170	s__	M0081	35.4454	6531	75	1	570	Fresh sediment
Sed_81-0259	Single-cell sequencing	c__Gammaproteobacteria (UID4202)	45.33	10.24	Contamination	2614	2888899	49073	d__Bacteria	p__Proteobacteria	c__Gammaproteobacteria	o__Xanthomonadales	f__SZUA-36	g__SZUA-36	s__	M0081	49.4585	4592	109	1	1561	Fresh sediment
Sed_81-0260	Single-cell sequencing	k__Bacteria (UID203)	27.9	0.86	Low Quality	657	1053483	51473	d__Bacteria	p__Bacteroidota	c__Bacteroidia	o__Bacteroidales	f__GCA-2711565	g__GCA-002840985	s__	M0081	34.1427	12336	23	0		Fresh sediment
Sed_81-0261	Single-cell sequencing	k__Bacteria (UID2569)	72.47	3.53	Medium Quality	1643	2815599	145652	d__Bacteria	p__Bacteroidota	c__Bacteroidia	o__Bacteroidales	f__F082	g__BM524	s__	M0081	34.2135	13879	41	1	484	Fresh sediment
Sed_81-0262	Single-cell sequencing	k__Bacteria (UID203)	27.59	0	Low Quality	624	1349929	92773	d__Bacteria	p__Bacteroidota	c__Bacteroidia	o__Bacteroidales	f__GCA-2711565	g__GCA-002840985	s__	M0081	34.4612	23276	14	0		Fresh sediment
Sed_81-0263	Single-cell sequencing	p__Bacteroidetes (UID2605)	57.94	2.38	Medium Quality	1102	2166975	109794	d__Bacteria	p__Bacteroidota	c__Bacteroidia	o__Bacteroidales	f__GCA-2711565	g__GCA-2711565	s__	M0081	34.5263	16083	33	0		Fresh sediment
Sed_81-0264	Single-cell sequencing	k__Bacteria (UID203)	25.86	0	Low Quality	731	1170789	56687	d__Bacteria	p__Bacteroidota	c__Bacteroidia	o__Bacteroidales	f__F082	g__	s__	M0081	34.6482	12134	29	0		Fresh sediment
Sed_81-0265	Single-cell sequencing	root (UID1)	0	0	Comp=0%	144	217575	50534								M0081	33.3505	12130	5	0		Fresh sediment
Sed_81-0266	Single-cell sequencing	k__Bacteria (UID2569)	31.32	1.43	Low Quality	899	1639671	45136	d__Bacteria	p__Bacteroidota	c__Bacteroidia	o__Bacteroidales	f__F082	g__BM524	s__	M0081	34.7257	16760	31	1	1117	Fresh sediment
Sed_81-0267	Single-cell sequencing	root (UID1)	0	0	Comp=0%	28	86598	47332								M0081	44.1973	47332	1	0		Fresh sediment
Sed_81-0268	Single-cell sequencing	k__Archaea (UID2)	7.94	0	Low Quality	107	89554	19055								M0081	40.4237	8565	4	0		Fresh sediment
Sed_81-0269	Single-cell sequencing	k__Bacteria (UID2495)	64.61	0	Medium Quality	836	1576372	86031	d__Bacteria	p__Marinisomatota	c__Marinisomatia	o__Marinisomatales	f__J089	g__	s__	M0081	35.0345	16690	21	1	1566	Fresh sediment
Sed_81-0270	Single-cell sequencing	k__Archaea (UID2)	7.71	0	Low Quality	40	50731	32619								M0081	34.61	32619	1	0		Fresh sediment
Sed_81-0271	Single-cell sequencing	k__Bacteria (UID203)	7.14	0	Low Quality	813	974237	44680								M0081	40.782	5340	35	0		Fresh sediment
Sed_81-0272	Single-cell sequencing	k__Bacteria (UID2569)	40.59	1.08	Low Quality	1074	1480510	76375	d__Bacteria	p__Bacteroidota	c__Bacteroidia	o__Bacteroidales	f__GCA-2711565	g__GCA-2711565	s__	M0081	34.0738	13561	30	1	578	Fresh sediment
Sed_81-0273	Single-cell sequencing	k__Bacteria (UID203)	40.52	0	Low Quality	1411	2216719	58116	d__Bacteria	p__Bacteroidota	c__Bacteroidia	o__Bacteroidales	f__UBA12481	g__	s__	M0081	39.917	12439	45	1	1519	Fresh sediment
Sed_81-0274	Single-cell sequencing	k__Bacteria (UID203)	10.48	0.38	Low Quality	566	661670	22760	d__Bacteria	p__Spirochaetota	c__Spirochaetia	o__B11-G9	f__B11-G9	g__	s__	M0081	36.2284	5560	33	0		Fresh sediment
Sed_81-0275	Single-cell sequencing	k__Bacteria (UID203)	22.41	0	Low Quality	1039	1269457	66116	d__Bacteria	p__Bacteroidota	c__Bacteroidia	o__Bacteroidales	f__UBA12170	g__UBA12170	s__	M0081	35.2272	7848	34	0		Fresh sediment
Sed_81-0276	Single-cell sequencing	k__Bacteria (UID1452)	46.44	0	Low Quality	298	519072	68266	d__Bacteria	p__Patescibacteria	c__UBA1384	o__XYA2-FULL-43-10	f__XYA2-FULL-43-10	g__	s__	M0081	39.9483	16550	8	0		Fresh sediment
Sed_81-0277	Single-cell sequencing	k__Bacteria (UID209)	40.68	0	Low Quality	524	837424	41560	d__Bacteria	p__Caldatribacteriota	c__JS1	o__SB-45	f__34-128	g__34-128	s__	M0081	34.8602	11439	21	1	1584	Fresh sediment
Sed_81-0278	Single-cell sequencing	root (UID1)	0	0	Comp=0%	44	44797	28220								M0081	37.2346	28220	1	0		Fresh sediment
Sed_81-0279	Single-cell sequencing	k__Bacteria (UID203)	41.23	0	Low Quality	2911	2873987	32146	d__Bacteria	p__Hydrogenedentota	c__Hydrogenedentia	o__Hydrogenedentiales	f__SLHB01	g__	s__	M0081	61.4048	2973	175	0		Fresh sediment
Sed_81-0280	Single-cell sequencing	root (UID1)	0	0	Comp=0%	44	217407	70418								M0081	33.1434	39470	2	0		Fresh sediment
Sed_81-0281	Single-cell sequencing	k__Bacteria (UID203)	58.54	2.59	Medium Quality	2424	3339738	74220	d__Bacteria	p__Bacteroidota	c__Bacteroidia	o__Bacteroidales	f__F082	g__GCA-002708315	s__	M0081	35.5081	8449	85	0		Fresh sediment
Sed_81-0282	Single-cell sequencing	k__Bacteria (UID203)	3.45	0	Low Quality	40	186462	77655								M0081	35.5225	34966	2	0		Fresh sediment
Sed_81-0283	Single-cell sequencing	k__Bacteria (UID2569)	61.17	1.81	Medium Quality	1234	1835090	134449	d__Bacteria	p__Bacteroidota	c__Bacteroidia	o__Bacteroidales	f__GCA-2711565	g__GCA-2711565	s__	M0081	33.6005	10994	31	1	1515	Fresh sediment
Sed_81-0284	Single-cell sequencing	root (UID1)	0	0	Comp=0%	10	51224	49384								M0081	35.2725	49384	1	1	1515	Fresh sediment
Sed_81-0285	Single-cell sequencing	k__Bacteria (UID203)	26.33	0.16	Low Quality	231	357620	24666	d__Bacteria	p__Patescibacteria	c__Paceibacteria	o__UBA9983_A	f__UBA2163	g__JABMNX01	s__	M0081	38.6332	7704	14	0		Fresh sediment
Sed_81-0286	Single-cell sequencing	k__Bacteria (UID203)	24.53	0	Low Quality	968	1380342	54995	d__Bacteria	p__Spirochaetota	c__Spirochaetia	o__B11-G9	f__B11-G9	g__	s__	M0081	36.3824	11782	29	0		Fresh sediment
Sed_81-0287	Single-cell sequencing	root (UID1)	0	0	Comp=0%	177	130718	16732								M0081	50.0864	1311	18	0		Fresh sediment
Sed_81-0288	Single-cell sequencing	k__Bacteria (UID2569)	70.57	0.9	Medium Quality	1541	2654866	85020	d__Bacteria	p__Bacteroidota	c__Bacteroidia	o__Bacteroidales	f__GCA-2711565	g__GCA-002840985	s__	M0081	34.3558	15735	39	1	447	Fresh sediment
Sed_81-0289	Single-cell sequencing	k__Bacteria (UID2569)	53.01	1.34	Medium Quality	1242	1994106	56531	d__Bacteria	p__Bacteroidota	c__Bacteroidia	o__Bacteroidales	f__UBA12170	g__UBA12170	s__	M0081	35.6514	15822	36	1	1516	Fresh sediment
Sed_81-0290	Single-cell sequencing	k__Bacteria (UID2569)	28.3	1.08	Low Quality	741	1153903	69513	d__Bacteria	p__Bacteroidota	c__Bacteroidia	o__Bacteroidales	f__UBA12170	g__UBA12170	s__	M0081	35.5933	14861	19	0		Fresh sediment
Sed_81-0291	Single-cell sequencing	k__Bacteria (UID2569)	43.84	6.18	Low Quality	1042	1715214	52677	d__Bacteria	p__Firmicutes_A	c__Clostridia	o__Acetivibrionales	f__SZUA-474	g__	s__	M0081	33.5208	12369	35	1	1519	Fresh sediment
Sed_81-0292	Single-cell sequencing	k__Archaea (UID2)	8.3	0	Low Quality	323	461088	41178								M0081	35.8097	13822	11	0		Fresh sediment
Sed_81-0293	Single-cell sequencing	c__Deltaproteobacteria (UID3216)	45.86	2.28	Low Quality	2646	2839499	42108	d__Bacteria	p__Desulfobacterota	c__Desulfobacteria	o__Desulfobacterales	f__4572-123	g__	s__	M0081	46.2366	4472	125	2	461	Fresh sediment
Sed_81-0294	Single-cell sequencing	k__Bacteria (UID203)	75	1.72	Medium Quality	254	858203	133980	d__Bacteria	p__Patescibacteria	c__ABY1	o__UBA9570	f__	g__	s__	M0081	37.122	50249	5	1	1484	Fresh sediment
Sed_81-0295	Single-cell sequencing	k__Bacteria (UID203)	40.67	2.59	Low Quality	1863	2183168	52964	d__Bacteria	p__Bacteroidota	c__Bacteroidia	o__Bacteroidales	f__UBA12481	g__	s__	M0081	39.8959	6232	65	0		Fresh sediment
Sed_81-0296	Single-cell sequencing	k__Archaea (UID2)	3.74	0	Low Quality	58	109159	26353								M0081	37.6753	12607	3	0		Fresh sediment
Sed_81-0297	Single-cell sequencing	root (UID1)	0	0	Comp=0%	36	69646	28532								M0081	38.2095	13050	2	0		Fresh sediment
Sed_81-0298	Single-cell sequencing	p__Bacteroidetes (UID2605)	29.6	1.67	Low Quality	729	1395113	50303	d__Bacteria	p__Bacteroidota	c__Bacteroidia	o__Bacteroidales	f__B18-G4	g__	s__	M0081	35.9975	13817	31	0		Fresh sediment
Sed_81-0299	Single-cell sequencing	k__Bacteria (UID2569)	65.17	2.44	Medium Quality	2216	2737643	52061	d__Bacteria	p__Bacteroidota	c__Bacteroidia	o__Bacteroidales	f__F082	g__GCA-002708315	s__	M0081	34.8701	5605	95	0		Fresh sediment
Sed_81-0300	Single-cell sequencing	k__Bacteria (UID1452)	29.92	0.99	Low Quality	797	1161562	45231	d__Bacteria	p__Chloroflexota	c__Dehalococcoidia	o__Dehalococcoidales	f__RBG-16-60-22	g__	s__	M0081	49.2562	10618	29	0		Fresh sediment
Sed_81-0301	Single-cell sequencing	k__Bacteria (UID2565)	44.92	2.25	Low Quality	879	1149336	26119	d__Bacteria	p__Omnitrophota	c__Koll11	o__UBA1572	f__JABMQK01	g__JABMQK01	s__	M0081	39.3906	6067	47	0		Fresh sediment
Sed_81-0302	Single-cell sequencing	root (UID1)	0	0	Comp=0%	79	152220	22997								M0081	40.9611	10914	5	0		Fresh sediment
Sed_81-0303	Single-cell sequencing	k__Bacteria (UID2495)	52.76	1.3	Medium Quality	1456	2064361	63495	d__Bacteria	p__Marinisomatota	c__Marinisomatia	o__Marinisomatales	f__J089	g__	s__	M0081	35.1309	9874	50	0		Fresh sediment
Sed_81-0304	Single-cell sequencing	root (UID1)	0	0	Comp=0%	304	473551	28712								M0081	43.9861	10326	14	0		Fresh sediment
Sed_81-0305	Single-cell sequencing	root (UID1)	0	0	Comp=0%	60	65947	26197								M0081	49.2994	10309	2	0		Fresh sediment
Sed_81-0306	Single-cell sequencing	k__Bacteria (UID2569)	52.09	2.17	Medium Quality	1745	2755965	88937	d__Bacteria	p__Bacteroidota	c__Bacteroidia	o__Bacteroidales	f__UBA12481	g__	s__	M0081	39.8977	20311	37	2	452	Fresh sediment
Sed_81-0307	Single-cell sequencing	k__Bacteria (UID2569)	52.94	6.45	Medium Quality	1524	2568897	77763	d__Bacteria	p__Bacteroidota	c__Bacteroidia	o__Bacteroidales	f__F082	g__BM524	s__	M0081	34.2132	16755	38	0		Fresh sediment
Sed_81-0308	Single-cell sequencing	k__Bacteria (UID2569)	62.1	4.07	Medium Quality	1097	2039320	153520	d__Bacteria	p__Bacteroidota	c__Bacteroidia	o__Bacteroidales	f__UBA12170	g__UBA12170	s__	M0081	35.3753	21448	24	1	1517	Fresh sediment
Sed_81-0309	Single-cell sequencing	k__Bacteria (UID2569)	64.01	2.74	Medium Quality	1815	2446258	66815	d__Bacteria	p__Bacteroidota	c__Bacteroidia	o__Bacteroidales	f__GCA-2711565	g__	s__	M0081	34.5505	7551	61	1	1058	Fresh sediment
Sed_81-0310	Single-cell sequencing	k__Bacteria (UID237)	34.44	1.85	Low Quality	714	1047140	33869	d__Bacteria	p__Caldatribacteriota	c__JS1	o__SB-45	f__34-128	g__34-128	s__	M0081	34.6399	8408	33	0		Fresh sediment
Sed_81-0311	Single-cell sequencing	k__Bacteria (UID2569)	69.87	2	Medium Quality	1405	2697383	122259	d__Bacteria	p__Bacteroidota	c__Bacteroidia	o__Bacteroidales	f__UBA12170	g__UBA12170	s__	M0081	35.3535	19280	31	1	799	Fresh sediment
Sed_81-0312	Single-cell sequencing	k__Bacteria (UID1452)	39.6	1.98	Low Quality	555	932213	62441	d__Bacteria	p__Chloroflexota	c__Dehalococcoidia	o__GIF9	f__AB-539-J10	g__	s__	M0081	44.6074	16838	14	0		Fresh sediment
Sed_81-0313	Single-cell sequencing	root (UID1)	0	0	Comp=0%	55	191137	50028								M0081	40.8719	24449	3	0		Fresh sediment
Sed_81-0314	Single-cell sequencing	k__Bacteria (UID2569)	37.19	0.95	Low Quality	925	1743670	93013	d__Bacteria	p__Bacteroidota	c__Bacteroidia	o__Bacteroidales	f__GCA-2711565	g__GCA-002840985	s__	M0081	34.3395	17947	26	1	1517	Fresh sediment
Sed_81-0315	Single-cell sequencing	k__Bacteria (UID203)	14.66	0	Low Quality	110	464607	131664								M0081	40.4501	68506	3	0		Fresh sediment
Sed_81-0316	Single-cell sequencing	p__Bacteroidetes (UID2605)	69.87	3.6	Medium Quality	1852	2564873	94873	d__Bacteria	p__Bacteroidota	c__Bacteroidia	o__Bacteroidales	f__GCA-2711565	g__GCA-2711565	s__	M0081	33.6291	9024	60	1	1515	Fresh sediment
Sed_81-0317	Single-cell sequencing	root (UID1)	0	0	Comp=0%	117	51609	5729								M0081	38.1561	782	14	0		Fresh sediment
Sed_81-0318	Single-cell sequencing	k__Bacteria (UID2569)	66.11	1.73	Medium Quality	1371	2531967	77912	d__Bacteria	p__Bacteroidota	c__Bacteroidia	o__Bacteroidales	f__UBA12170	g__UBA12170	s__	M0081	35.3234	15764	41	1	1516	Fresh sediment
Sed_81-0319	Single-cell sequencing	k__Bacteria (UID203)	24.14	0	Low Quality	312	871565	102807	d__Bacteria	p__Bacteroidota	c__Bacteroidia	o__Bacteroidales	f__GCA-2711565	g__GCA-2711565	s__	M0081	33.496	28278	7	1	1515	Fresh sediment
Sed_81-0320	Single-cell sequencing	k__Bacteria (UID209)	50.8	10.17	Contamination	1467	1632547	77384	d__Bacteria	p__Caldatribacteriota	c__JS1	o__SB-45	f__34-128	g__	s__	M0081	37.5177	4827	56	1	1331	Fresh sediment
Sed_81-0321	Single-cell sequencing	k__Bacteria (UID2569)	49.93	2.69	Low Quality	1534	1619439	52778	d__Bacteria	p__Bacteroidota	c__Bacteroidia	o__Bacteroidales	f__GCA-2711565	g__GCA-2711565	s__	M0081	33.7907	3549	70	1	1515	Fresh sediment
Sed_81-0322	Single-cell sequencing	o__Clostridiales (UID1120)	35.79	0.09	Low Quality	1636	1985718	44844	d__Bacteria	p__Firmicutes_A	c__Clostridia_A	o__Christensenellales	f__	g__	s__	M0081	35.4375	5502	86	1	1526	Fresh sediment
Sed_81-0323	Single-cell sequencing	k__Bacteria (UID2569)	50.48	15.91	Contamination	2269	2652374	80431	d__Bacteria	p__Bacteroidota	c__Bacteroidia	o__Bacteroidales	f__UBA12170	g__UBA12170	s__	M0081	35.0565	6262	69	1	1517	Fresh sediment
Sed_81-0324	Single-cell sequencing	root (UID1)	0	0	Comp=0%	3	483	214								M0081	49.2754	213	2	0		Fresh sediment
Sed_81-0325	Single-cell sequencing	root (UID1)	0	0	Comp=0%	73	167050	43690								M0081	29.7871	17163	3	0		Fresh sediment
Sed_81-0326	Single-cell sequencing	root (UID1)	0	0	Comp=0%	41	61521	35408								M0081	34.9832	35408	1	0		Fresh sediment
Sed_81-0327	Single-cell sequencing	k__Bacteria (UID209)	58.47	3.39	Medium Quality	610	908302	61976	d__Bacteria	p__Aerophobota	c__Aerophobia	o__Aerophobales	f__AE-B3A	g__SOJT01	s__	M0081	44.1578	14169	16	0		Fresh sediment
Sed_81-0328	Single-cell sequencing	k__Bacteria (UID2569)	44.33	2.69	Low Quality	1417	2045546	81476	d__Bacteria	p__Bacteroidota	c__Bacteroidia	o__Bacteroidales	f__UBA12481	g__	s__	M0081	38.0188	8591	48	1	934	Fresh sediment
Sed_81-0329	Single-cell sequencing	k__Archaea (UID2)	3.74	0	Low Quality	42	88055	26999								M0081	32.7023	6926	3	0		Fresh sediment
Sed_81-0330	Single-cell sequencing	k__Bacteria (UID203)	5.07	0	Low Quality	103	145717	36640								M0081	38.7741	11903	4	0		Fresh sediment
Sed_81-0331	Single-cell sequencing	root (UID1)	0	0	Comp=0%	33	82549	69997								M0081	31.2263	69997	1	0		Fresh sediment
Sed_81-0332	Single-cell sequencing	k__Bacteria (UID2569)	47.49	2.74	Low Quality	1444	2696022	78378	d__Bacteria	p__Bacteroidota	c__Bacteroidia	o__Bacteroidales	f__UBA12481	g__	s__	M0081	38.1156	19543	35	0		Fresh sediment
Sed_81-0333	Single-cell sequencing	k__Bacteria (UID203)	50	2.59	Medium Quality	1061	1759846	51102	d__Bacteria	p__Bacteroidota	c__Bacteroidia	o__Bacteroidales	f__UBA12170	g__UBA12170	s__	M0081	35.5968	12518	38	1	1516	Fresh sediment
Sed_81-0334	Single-cell sequencing	k__Bacteria (UID1452)	40.48	0	Low Quality	342	715484	42928	d__Bacteria	p__Patescibacteria	c__Gracilibacteria	o__UBA1369	f__LOWO2-01-FULL-3	g__JAACEU01	s__	M0081	39.3721	11787	19	0		Fresh sediment
Sed_81-0335	Single-cell sequencing	k__Bacteria (UID2495)	75.82	3.36	Medium Quality	1802	2229976	41497	d__Bacteria	p__Marinisomatota	c__Marinisomatia	o__Marinisomatales	f__	g__	s__	M0081	35.5254	7013	71	1	1566	Fresh sediment
Sed_81-0336	Single-cell sequencing	p__Bacteroidetes (UID2605)	57.57	4.22	Medium Quality	1473	2778133	73180	d__Bacteria	p__Bacteroidota	c__Bacteroidia	o__Bacteroidales	f__F082	g__	s__	M0081	34.7746	13912	55	1	1517	Fresh sediment
Sed_81-0337	Single-cell sequencing	root (UID1)	0	0	Comp=0%	209	395656	50587								M0081	34.8689	17880	7	0		Fresh sediment
Sed_81-0338	Single-cell sequencing	root (UID1)	0	0	Comp=0%	91	124809	26121								M0081	37.0134	8629	4	0		Fresh sediment
Sed_81-0339	Single-cell sequencing	k__Bacteria (UID203)	61.44	22.1	Contamination	1926	2736821	170572	d__Bacteria	p__Bacteroidota	c__Bacteroidia	o__Bacteroidales	f__F082	g__	s__	M0081	34.9933	10917	53	5	776	Fresh sediment
Sed_81-0340	Single-cell sequencing	k__Bacteria (UID2570)	60.94	2.7	Medium Quality	2443	3003900	39411	d__Bacteria	p__Bacteroidota	c__Ignavibacteria	o__Ignavibacteriales	f__Melioribacteraceae	g__PGYT01	s__	M0081	37.5953	5791	103	1	1262	Fresh sediment
Sed_81-0341	Single-cell sequencing	k__Bacteria (UID203)	2.51	0	Low Quality	39	214096	87773								M0081	38.6934	38085	2	0		Fresh sediment
Sed_81-0342	Single-cell sequencing	root (UID1)	4.17	0	Low Quality	39	75654	21378								M0081	41.2206	9777	3	0		Fresh sediment
Sed_81-0343	Single-cell sequencing	p__Bacteroidetes (UID2605)	61.65	0.71	Medium Quality	1776	2465080	73731	d__Bacteria	p__Bacteroidota	c__Bacteroidia	o__Bacteroidales	f__F082	g__GCA-002708315	s__	M0081	34.802	7302	77	0		Fresh sediment
Sed_81-0344	Single-cell sequencing	k__Bacteria (UID2569)	60.83	1.47	Medium Quality	1308	2236681	83784	d__Bacteria	p__Bacteroidota	c__Bacteroidia	o__Bacteroidales	f__UBA12170	g__UBA12170	s__	M0081	35.3618	13497	37	1	1516	Fresh sediment
Sed_81-0345	Single-cell sequencing	k__Bacteria (UID1452)	38.28	0	Low Quality	340	584476	33903	d__Bacteria	p__Chloroflexota	c__Dehalococcoidia	o__Dehalococcoidales	f__UBA5760	g__GCA-2688105	s__	M0081	46.0715	11035	16	1	779	Fresh sediment
Sed_81-0346	Single-cell sequencing	o__Rickettsiales (UID3809)	33.97	4.11	Low Quality	366	631378	33009	d__Bacteria	p__Dependentiae	c__Babeliae	o__Babeliales	f__Vermiphilaceae	g__JABSSP01	s__JABSSP01 sp013213985	M0081	37.0397	11363	17	0		Fresh sediment
Sed_81-0347	Single-cell sequencing	k__Bacteria (UID203)	56.61	20.69	Contamination	2352	2796164	79811	d__Bacteria	p__Planctomycetota	c__Phycisphaerae	o__Sedimentisphaerales	f__	g__	s__	M0081	40.2631	6714	74	0		Fresh sediment
Sed_81-0348	Single-cell sequencing	k__Bacteria (UID209)	56.7	1.65	Medium Quality	1155	2109342	78462	d__Bacteria	p__Caldatribacteriota	c__JS1	o__SB-45	f__34-128	g__34-128	s__	M0081	35.0297	11300	39	1	977	Fresh sediment
Sed_81-0349	Single-cell sequencing	c__Alphaproteobacteria (UID3305)	35.84	1.24	Low Quality	701	1062704	47952	d__Bacteria	p__Proteobacteria	c__Alphaproteobacteria	o__Micavibrionales	f__UBA2020	g__	s__	M0081	35.6034	8824	30	1	1498	Fresh sediment
Sed_81-0350	Single-cell sequencing	k__Bacteria (UID2495)	77.66	0.37	Medium Quality	1292	2545108	87427	d__Bacteria	p__Marinisomatota	c__Marinisomatia	o__Marinisomatales	f__	g__	s__	M0081	34.683	14269	40	0		Fresh sediment
Sed_81-0351	Single-cell sequencing	k__Bacteria (UID1452)	48.41	2.97	Low Quality	277	634585	49381	d__Bacteria	p__Patescibacteria	c__Microgenomatia	o__UBA1400	f__	g__	s__	M0081	39.6251	16359	10	1	1489	Fresh sediment
Sed_81-0352	Single-cell sequencing	k__Bacteria (UID2569)	41.51	0.38	Low Quality	547	1139972	59996	d__Bacteria	p__Bacteroidota	c__Bacteroidia	o__Bacteroidales	f__UBA12170	g__UBA12170	s__	M0081	36.0312	21098	18	0		Fresh sediment
Sed_81-0353	Single-cell sequencing	c__Deltaproteobacteria (UID3216)	18.49	0	Low Quality	1693	1196754	19161	d__Bacteria	p__Desulfobacterota	c__Desulfobacteria	o__Desulfatiglandales	f__Desulfatiglandaceae	g__JACNIU01	s__	M0081	46.906	1413	144	0		Fresh sediment
Sed_81-0354	Single-cell sequencing	k__Bacteria (UID2569)	49.55	1.26	Low Quality	1398	1866734	42610	d__Bacteria	p__Bacteroidota	c__Bacteroidia	o__Bacteroidales	f__UBA12170	g__UBA12170	s__	M0081	35.3172	9631	47	1	1516	Fresh sediment
Sed_81-0355	Single-cell sequencing	k__Bacteria (UID203)	7.76	0	Low Quality	45	123811	21827								M0081	39.6532	12755	4	0		Fresh sediment
Sed_81-0356	Single-cell sequencing	root (UID1)	16.67	0	Low Quality	952	1427568	59805	d__Bacteria	p__Bacteroidota	c__Bacteroidia	o__Bacteroidales	f__UBA12170	g__UBA12170	s__	M0081	35.1096	8973	37	1	1516	Fresh sediment
Sed_81-0357	Single-cell sequencing	k__Bacteria (UID203)	0.16	0	Low Quality	58	50803	13097								M0081	39.0863	6098	3	0		Fresh sediment
Sed_81-0358	Single-cell sequencing	k__Bacteria (UID203)	29.62	1.72	Low Quality	957	1446050	50842	d__Bacteria	p__Bacteroidota	c__Bacteroidia	o__Bacteroidales	f__F082	g__	s__	M0081	34.4674	9002	34	0		Fresh sediment
Sed_81-0359	Single-cell sequencing	k__Bacteria (UID2569)	30.98	0.45	Low Quality	706	1282034	74672	d__Bacteria	p__Bacteroidota	c__Bacteroidia	o__Bacteroidales	f__GCA-2711565	g__GCA-2711565	s__	M0081	33.9858	13942	19	1	1515	Fresh sediment
Sed_81-0360	Single-cell sequencing	k__Archaea (UID2)	7.48	0.5	Low Quality	33	94566	27714								M0081	35.0813	24242	2	0		Fresh sediment
Sed_81-0361	Single-cell sequencing	k__Bacteria (UID2569)	38.48	9.52	Low Quality	2344	2184328	78593	d__Bacteria	p__Bacteroidota	c__Bacteroidia	o__Bacteroidales	f__GCA-2711565	g__GCA-2711565	s__	M0081	45.3525	3256	74	0		Fresh sediment
Sed_81-0362	Single-cell sequencing	k__Bacteria (UID203)	19.98	0.57	Low Quality	825	1217810	43799	d__Bacteria	p__Bacteroidota	c__Bacteroidia	o__Bacteroidales	f__F082	g__BM524	s__	M0081	34.5375	11050	27	0		Fresh sediment
Sed_81-0363	Single-cell sequencing	c__Clostridia (UID1118)	64.95	8.12	Medium Quality	2287	3143221	54225	d__Bacteria	p__Firmicutes_A	c__Clostridia_A	o__Christensenellales	f__	g__	s__	M0081	35.6878	6340	115	2	1526	Fresh sediment
Sed_81-0364	Single-cell sequencing	k__Bacteria (UID203)	81.38	26.33	Contamination	1658	2919332	92147	d__Bacteria	p__Bacteroidota	c__Bacteroidia	o__Bacteroidales	f__GCA-2711565	g__GCA-2711565	s__	M0081	33.4307	21758	33	1	1515	Fresh sediment
Sed_81-0365	Single-cell sequencing	c__Deltaproteobacteria (UID3216)	41.13	0.97	Low Quality	1140	1780555	68421	d__Bacteria	p__Desulfobacterota_F	c__Desulfuromonadia	o__Desulfuromonadales	f__BM103	g__M0040	s__	M0081	50.1255	12582	40	0		Fresh sediment
Sed_81-0366	Single-cell sequencing	root (UID1)	0	0	Comp=0%	53	174606	161939								M0081	33.4542	161939	1	0		Fresh sediment
Sed_81-0367	Single-cell sequencing	s__algicola (UID2847)	52.5	3.05	Medium Quality	1052	1729239	41339	d__Bacteria	p__Bacteroidota	c__Bacteroidia	o__Flavobacteriales	f__Flavobacteriaceae	g__GCA-002733185	s__	M0081	33.142	11115	43	1	447	Fresh sediment
Sed_81-0368	Single-cell sequencing	k__Bacteria (UID2569)	43.3	0.65	Low Quality	1275	1671432	78903	d__Bacteria	p__Bacteroidota	c__Bacteroidia	o__Bacteroidales	f__UBA12170	g__UBA12170	s__	M0081	35.4513	8065	40	0		Fresh sediment
Sed_81-0369	Single-cell sequencing	k__Bacteria (UID203)	1.72	0	Low Quality	178	186804	33244								M0081	36.6223	6955	6	0		Fresh sediment
Sed_81-0370	Single-cell sequencing	k__Archaea (UID2)	4.67	0	Low Quality	40	87430	32949								M0081	41.4823	26363	2	0		Fresh sediment
Sed_81-0371	Single-cell sequencing	p__Proteobacteria (UID3214)	43.28	0.05	Low Quality	580	989600	69542	d__Bacteria	p__Proteobacteria	c__Zetaproteobacteria	o__Mariprofundales	f__Mariprofundaceae	g__WSZY01	s__	M0081	50.2407	15601	15	1	617	Fresh sediment
Sed_81-0372	Single-cell sequencing	k__Archaea (UID2)	3.27	0	Low Quality	45	155660	95292								M0081	32.7059	95292	1	0		Fresh sediment
Sed_81-0373	Single-cell sequencing	c__Gammaproteobacteria (UID4202)	60.37	6.01	Medium Quality	2007	2637692	48874	d__Bacteria	p__Proteobacteria	c__Gammaproteobacteria	o__Xanthomonadales	f__SZUA-36	g__SZUA-36	s__	M0081	49.9458	7915	76	1	1552	Fresh sediment
Sed_81-0374	Single-cell sequencing	k__Archaea (UID2)	4.21	0	Low Quality	49	105853	28576								M0081	43.4291	15027	3	0		Fresh sediment
Sed_81-0375	Single-cell sequencing	k__Bacteria (UID2569)	67.05	2.17	Medium Quality	1209	2229623	76074	d__Bacteria	p__Bacteroidota	c__Bacteroidia	o__Bacteroidales	f__GCA-2711565	g__GCA-2711565	s__	M0081	33.5753	16950	35	1	1515	Fresh sediment
Sed_81-0376	Single-cell sequencing	root (UID1)	0	0	Comp=0%	26	52217	30512								M0081	44.4644	30512	1	0		Fresh sediment
Sed_81-0377	Single-cell sequencing	k__Bacteria (UID2569)	39.8	1.61	Low Quality	1587	2258168	96296	d__Bacteria	p__Bacteroidota	c__Bacteroidia	o__Bacteroidales	f__UBA12481	g__	s__	M0081	39.7249	13233	38	0		Fresh sediment
Sed_81-0378	Single-cell sequencing	c__Deltaproteobacteria (UID3216)	42.4	0.68	Low Quality	2362	2506248	59831	d__Bacteria	p__Desulfobacterota	c__Desulfobacteria	o__Desulfobacterales	f__	g__	s__	M0081	45.5275	4625	120	1	418	Fresh sediment
Sed_81-0379	Single-cell sequencing	k__Bacteria (UID203)	40.7	1.88	Low Quality	1574	2173223	38834	d__Bacteria	p__Bacteroidota	c__Ignavibacteria	o__Ignavibacteriales	f__Melioribacteraceae	g__1-14-2-50-31-20	s__	M0081	33.0525	9307	60	0		Fresh sediment
Sed_81-0380	Single-cell sequencing	k__Bacteria (UID2495)	44.03	0	Low Quality	2005	2732460	63385	d__Bacteria	p__Spirochaetota	c__Spirochaetia	o__B11-G9	f__B11-G9	g__	s__	M0081	38.5694	9475	62	1	1542	Fresh sediment
Sed_81-0381	Single-cell sequencing	k__Bacteria (UID2569)	58.8	1.93	Medium Quality	1329	2167980	96370	d__Bacteria	p__Bacteroidota	c__Bacteroidia	o__Bacteroidales	f__UBA12170	g__UBA12170	s__	M0081	35.3365	12014	41	2	796	Fresh sediment
Sed_81-0382	Single-cell sequencing	p__Bacteroidetes (UID2605)	44.44	0.98	Low Quality	640	1619108	57372	d__Bacteria	p__Bacteroidota	c__Bacteroidia	o__Bacteroidales	f__GCA-2711565	g__GCA-2711565	s__	M0081	34.9228	33723	19	0		Fresh sediment
Sed_81-0383	Single-cell sequencing	k__Bacteria (UID203)	0.86	0	Low Quality	101	95099	40966								M0081	38.6177	4434	3	0		Fresh sediment
Sed_81-0384	Single-cell sequencing	k__Bacteria (UID2495)	55.44	2.95	Medium Quality	827	1475596	75051	d__Bacteria	p__Marinisomatota	c__Marinisomatia	o__Marinisomatales	f__	g__	s__	M0081	35.8577	11846	28	0		Fresh sediment
Sed_87-0001	Single-cell sequencing	root (UID1)	0	0	Comp=0%	27	32372	8092								M0087	42.2773	5421	3	0		Fresh sediment
Sed_87-0002	Single-cell sequencing	root (UID1)	0	0	Comp=0%	29	50265	22109								M0087	36.8984	15153	2	0		Fresh sediment
Sed_87-0003	Single-cell sequencing	root (UID1)	0	0	Comp=0%	25	60663	27648								M0087	49.4568	10427	2	0		Fresh sediment
Sed_87-0004	Single-cell sequencing	root (UID1)	0	0	Comp=0%	126	209629	34726								M0087	37.1323	9999	6	0		Fresh sediment
Sed_87-0005	Single-cell sequencing	root (UID1)	0	0	Comp=0%	253	161279	12646								M0087	48.5283	1434	23	0		Fresh sediment
Sed_87-0006	Single-cell sequencing	k__Archaea (UID2)	3.24	0	Low Quality	114	61350	7631								M0087	38.5444	716	11	0		Fresh sediment
Sed_87-0007	Single-cell sequencing	root (UID1)	0	0	Comp=0%	42	75864	28567								M0087	38.9671	13768	2	0		Fresh sediment
Sed_87-0008	Single-cell sequencing	k__Bacteria (UID203)	30.7	0	Low Quality	514	652549	39999	d__Bacteria	p__Desulfobacterota_F	c__Desulfuromonadia	o__Desulfuromonadales	f__BM103	g__	s__	M0087	48.8633	4961	27	0		Fresh sediment
Sed_87-0009	Single-cell sequencing	root (UID1)	0	0	Comp=0%	8	36893	21953								M0087	38.2945	21953	1	0		Fresh sediment
Sed_87-0010	Single-cell sequencing	k__Archaea (UID2)	3.74	0	Low Quality	25	47467	33529								M0087	41.5278	33529	1	0		Fresh sediment
Sed_87-0011	Single-cell sequencing	root (UID1)	0	0	Comp=0%	14	71452	24387								M0087	39.0444	22607	2	0		Fresh sediment
Sed_87-0012	Single-cell sequencing	root (UID1)	0	0	Comp=0%	64	138208	26840								M0087	48.1687	12734	4	0		Fresh sediment
Sed_87-0013	Single-cell sequencing	root (UID1)	0	0	Comp=0%	143	84854	13339								M0087	40.8867	1135	9	0		Fresh sediment
Sed_87-0014	Single-cell sequencing	root (UID1)	0	0	Comp=0%	62	77925	15739								M0087	50.2727	4813	4	0		Fresh sediment
Sed_87-0015	Single-cell sequencing	k__Bacteria (UID203)	0.58	0	Low Quality	119	86302	11489								M0087	41.9747	1661	10	0		Fresh sediment
Sed_87-0016	Single-cell sequencing	k__Archaea (UID2)	11.53	1.56	Low Quality	183	91208	11223	d__Archaea	p__Nanoarchaeota	c__Nanoarchaeia	o__Woesearchaeales	f__UBA10200	g__	s__	M0087	40.8692	530	25	0		Fresh sediment
Sed_87-0017	Single-cell sequencing	root (UID1)	4.17	0	Low Quality	24	36900	12491								M0087	46.1463	7134	2	0		Fresh sediment
Sed_87-0018	Single-cell sequencing	root (UID1)	0	0	Comp=0%	22	28085	9006								M0087	44.4009	2905	3	0		Fresh sediment
Sed_87-0019	Single-cell sequencing	c__Deltaproteobacteria (UID3216)	49.78	2.1	Low Quality	690	1239718	91235	d__Bacteria	p__Desulfobacterota	c__Desulfobacteria	o__Desulfobacterales	f__ETH-SRB1	g__JACNLL01	s__	M0087	42.0266	13798	21	0		Fresh sediment
Sed_87-0020	Single-cell sequencing	root (UID1)	0	0	Comp=0%	61	60271	28733								M0087	49.7536	8803	2	0		Fresh sediment
Sed_87-0021	Single-cell sequencing	root (UID1)	0	0	Comp=0%	60	44440	7450								M0087	46.2759	1268	10	0		Fresh sediment
Sed_87-0022	Single-cell sequencing	k__Bacteria (UID203)	8.88	0.16	Low Quality	953	476087	14614								M0087	46.3689	583	178	2	809	Fresh sediment
Sed_87-0023	Single-cell sequencing	root (UID1)	0	0	Comp=0%	200	114062	11349								M0087	45.2473	860	19	0		Fresh sediment
Sed_87-0024	Single-cell sequencing	k__Archaea (UID2)	0.07	0	Low Quality	442	197598	11146								M0087	43.7134	444	75	0		Fresh sediment
Sed_87-0025	Single-cell sequencing	k__Archaea (UID2)	1.69	0	Low Quality	65	80422	20375								M0087	29.7232	6327	4	0		Fresh sediment
Sed_87-0026	Single-cell sequencing	root (UID1)	0	0	Comp=0%	222	117554	22783								M0087	40.8437	609	25	0		Fresh sediment
Sed_87-0027	Single-cell sequencing	root (UID1)	0	0	Comp=0%	15	37386	17795								M0087	39.3276	9607	2	0		Fresh sediment
Sed_87-0028	Single-cell sequencing	k__Bacteria (UID2495)	28.4	1.36	Low Quality	791	808198	29951	d__Bacteria	p__Omnitrophota	c__Koll11	o__UBA1560	f__JABMRN01	g__	s__	M0087	33.3214	3056	45	0		Fresh sediment
Sed_87-0029	Single-cell sequencing	root (UID1)	0	0	Comp=0%	54	83931	15926								M0087	43.9849	6332	4	0		Fresh sediment
Sed_87-0030	Single-cell sequencing	root (UID1)	4.17	0	Low Quality	26	49996	17028								M0087	38.8731	10530	2	0		Fresh sediment
Sed_87-0031	Single-cell sequencing	k__Bacteria (UID203)	0.16	0	Low Quality	437	212575	14243								M0087	50.5826	516	83	1	547	Fresh sediment
Sed_87-0032	Single-cell sequencing	c__Deltaproteobacteria (UID3216)	51.01	6.61	Medium Quality	2133	2722946	26294	d__Bacteria	p__Desulfobacterota	c__Desulfobacteria	o__Desulfobacterales	f__UBA11574	g__JACNIG01	s__	M0087	44.9745	3380	186	1	1102	Fresh sediment
Sed_87-0033	Single-cell sequencing	k__Bacteria (UID203)	5.17	0	Low Quality	8	63649	54030								M0087	47.7635	54030	1	0		Fresh sediment
Sed_87-0034	Single-cell sequencing	k__Bacteria (UID203)	15.17	2.07	Low Quality	412	502504	29429								M0087	50.1207	4066	33	0		Fresh sediment
Sed_87-0035	Single-cell sequencing	root (UID1)	4.17	0	Low Quality	551	882886	34344	d__Bacteria	p__Marinisomatota	c__Marinisomatia	o__Marinisomatales	f__UBA8229	g__	s__	M0087	37.1033	7333	28	0		Fresh sediment
Sed_87-0036	Single-cell sequencing	root (UID1)	0	0	Comp=0%	54	94274	18928								M0087	35.2264	7491	4	0		Fresh sediment
Sed_87-0037	Single-cell sequencing	root (UID1)	0	0	Comp=0%	47	38751	16642								M0087	49.2039	3791	2	0		Fresh sediment
Sed_87-0038	Single-cell sequencing	root (UID1)	0	0	Comp=0%	48	83823	18807								M0087	44.4317	9706	3	0		Fresh sediment
Sed_87-0039	Single-cell sequencing	root (UID1)	4.17	0	Low Quality	256	93717	8428								M0087	42.7814	327	69	0		Fresh sediment
Sed_87-0040	Single-cell sequencing	k__Archaea (UID2)	17.45	0	Low Quality	112	195668	30962	d__Archaea	p__Nanoarchaeota	c__Nanoarchaeia	o__Pacearchaeales	f__ARS1160	g__ARS1160	s__	M0087	42.0917	8037	6	0		Fresh sediment
Sed_87-0041	Single-cell sequencing	root (UID1)	0	0	Comp=0%	4	23629	10856								M0087	41.4279	10373	2	0		Fresh sediment
Sed_87-0042	Single-cell sequencing	root (UID1)	0	0	Comp=0%	33	43891	15565								M0087	48.6273	7609	2	0		Fresh sediment
Sed_87-0043	Single-cell sequencing	root (UID1)	0	0	Comp=0%	14	25789	9254								M0087	44.7167	9023	2	0		Fresh sediment
Sed_87-0044	Single-cell sequencing	k__Bacteria (UID203)	0.78	0	Low Quality	47	47305	6331								M0087	35.4466	2884	6	0		Fresh sediment
Sed_87-0045	Single-cell sequencing	k__Bacteria (UID203)	5.26	0	Low Quality	100	123365	32364								M0087	49.3462	10363	4	0		Fresh sediment
Sed_87-0046	Single-cell sequencing	root (UID1)	0	0	Comp=0%	73	175074	40373								M0087	46.8767	33576	3	0		Fresh sediment
Sed_87-0047	Single-cell sequencing	k__Bacteria (UID203)	1.72	0	Low Quality	287	183582	15917								M0087	42.7253	1293	19	1	451	Fresh sediment
Sed_87-0048	Single-cell sequencing	root (UID1)	0	0	Comp=0%	95	85334	23359								M0087	52.5699	4275	5	0		Fresh sediment
Sed_87-0049	Single-cell sequencing	root (UID1)	0	0	Comp=0%	201	128352	8036								M0087	38.5152	720	34	0		Fresh sediment
Sed_87-0050	Single-cell sequencing	root (UID1)	0	0	Comp=0%	36	50397	17229								M0087	44.1078	8303	2	0		Fresh sediment
Sed_87-0051	Single-cell sequencing	root (UID1)	0	0	Comp=0%	25	58950	23068								M0087	45.6149	13570	2	0		Fresh sediment
Sed_87-0052	Single-cell sequencing	root (UID1)	0	0	Comp=0%	21	62271	18168								M0087	46.2591	14892	2	0		Fresh sediment
Sed_87-0053	Single-cell sequencing	root (UID1)	0	0	Comp=0%	153	62739	8282								M0087	37.1938	394	33	0		Fresh sediment
Sed_87-0054	Single-cell sequencing	k__Bacteria (UID203)	10.34	2.59	Low Quality	1353	1039814	60353								M0087	61.5057	1585	88	0		Fresh sediment
Sed_87-0055	Single-cell sequencing	k__Bacteria (UID203)	25.02	10.82	Contamination	4798	1987726	7040	d__Bacteria	p__Desulfobacterota	c__Desulfobacteria	o__	f__	g__	s__	M0087	41.6881	416	1206	0		Fresh sediment
Sed_87-0056	Single-cell sequencing	k__Bacteria (UID1452)	29.89	1.49	Low Quality	438	692600	34753	d__Bacteria	p__Chloroflexota	c__Dehalococcoidia	o__Dehalococcoidales	f__UBA5627	g__	s__	M0087	45.0011	7018	22	1	1501	Fresh sediment
Sed_87-0057	Single-cell sequencing	root (UID1)	0	0	Comp=0%	43	60077	20717								M0087	40.9108	18619	2	0		Fresh sediment
Sed_87-0058	Single-cell sequencing	k__Bacteria (UID203)	8.62	0	Low Quality	41	80152	32959								M0087	40.9048	21590	2	0		Fresh sediment
Sed_87-0059	Single-cell sequencing	k__Bacteria (UID203)	0	0	Comp=0%	62	107050	15981								M0087	47.8234	7483	5	0		Fresh sediment
Sed_87-0060	Single-cell sequencing	k__Bacteria (UID203)	0.16	0	Low Quality	51	39983	13360								M0087	44.1363	2054	4	0		Fresh sediment
Sed_87-0061	Single-cell sequencing	root (UID1)	8.33	0	Low Quality	217	141980	10496								M0087	40.7409	1066	21	0		Fresh sediment
Sed_87-0062	Single-cell sequencing	k__Archaea (UID2)	45.88	1.47	Low Quality	466	859495	32488	d__Archaea	p__Nanoarchaeota	c__Nanoarchaeia	o__Woesearchaeales	f__UBA525	g__	s__	M0087	43.351	13129	21	1	1421	Fresh sediment
Sed_87-0063	Single-cell sequencing	root (UID1)	0	0	Comp=0%	93	52522	7795								M0087	39.1055	983	9	0		Fresh sediment
Sed_87-0064	Single-cell sequencing	k__Bacteria (UID1452)	53.74	2	Medium Quality	1190	1519697	68297	d__Bacteria	p__Chloroflexota	c__Anaerolineae	o__Anaerolineales	f__UBA11579	g__SCUK01	s__	M0087	38.7694	6240	45	1	1502	Fresh sediment
Sed_87-0065	Single-cell sequencing	root (UID1)	8.33	0	Low Quality	45	125900	43095								M0087	44.7041	26383	2	0		Fresh sediment
Sed_87-0066	Single-cell sequencing	root (UID1)	0	0	Comp=0%	51	37162	17937								M0087	39.0426	3416	2	0		Fresh sediment
Sed_87-0067	Single-cell sequencing	root (UID1)	0	0	Comp=0%	68	44053	12114								M0087	49.5971	1267	7	0		Fresh sediment
Sed_87-0068	Single-cell sequencing	c__Deltaproteobacteria (UID3216)	30.72	10.4	Contamination	4229	1968001	17440	d__Bacteria	p__Desulfobacterota	c__Desulfobacteria	o__Desulfatiglandales	f__B25-G16	g__	s__	M0087	42.2884	508	882	1	693	Fresh sediment
Sed_87-0069	Single-cell sequencing	k__Bacteria (UID203)	18.49	8.79	Low Quality	2312	841183	6035								M0087	41.0029	342	672	0		Fresh sediment
Sed_87-0070	Single-cell sequencing	root (UID1)	0	0	Comp=0%	287	197297	28757								M0087	40.3757	2815	10	1	464	Fresh sediment
Sed_87-0071	Single-cell sequencing	k__Archaea (UID2)	21.96	0	Low Quality	992	1042931	21290	d__Archaea	p__Thermoproteota	c__Bathyarchaeia	o__TCS64	f__TCS64	g__RBG-16-57-9	s__	M0087	47.8597	2478	86	0		Fresh sediment
Sed_87-0072	Single-cell sequencing	root (UID1)	0	0	Comp=0%	85	51949	7276								M0087	39.4579	1406	10	0		Fresh sediment
Sed_87-0073	Single-cell sequencing	k__Archaea (UID2)	7.48	0	Low Quality	52	108287	58794								M0087	34.8721	58794	1	2	745	Fresh sediment
Sed_87-0074	Single-cell sequencing	k__Bacteria (UID203)	19.3	1.75	Low Quality	2276	1153844	8272								M0087	45.5781	584	512	2	806	Fresh sediment
Sed_87-0075	Single-cell sequencing	c__Gammaproteobacteria (UID4202)	0.35	0	Low Quality	41	57143	18890								M0087	42.5319	7193	3	0		Fresh sediment
Sed_87-0076	Single-cell sequencing	root (UID1)	0	0	Comp=0%	56	70902	22478								M0087	46.5205	17497	2	0		Fresh sediment
Sed_87-0077	Single-cell sequencing	root (UID1)	0	0	Comp=0%	51	82192	15260								M0087	46.0452	4330	5	0		Fresh sediment
Sed_87-0078	Single-cell sequencing	root (UID1)	0	0	Comp=0%	78	51922	6620								M0087	47.8612	1389	9	0		Fresh sediment
Sed_87-0079	Single-cell sequencing	root (UID1)	0	0	Comp=0%	112	171739	45196								M0087	51.6586	14264	3	0		Fresh sediment
Sed_87-0080	Single-cell sequencing	root (UID1)	0	0	Comp=0%	84	73356	16724								M0087	39.8945	4737	4	0		Fresh sediment
Sed_87-0081	Single-cell sequencing	root (UID1)	4.17	0	Low Quality	440	478511	43561								M0087	38.7416	6248	15	1	458	Fresh sediment
Sed_87-0082	Single-cell sequencing	root (UID1)	0	0	Comp=0%	17	34222	9255								M0087	44.0477	4695	3	0		Fresh sediment
Sed_87-0083	Single-cell sequencing	k__Bacteria (UID203)	24.56	0	Low Quality	151	506080	35954	d__Bacteria	p__Desulfobacterota	c__Desulfobacteria	o__Desulfobacterales	f__ETH-SRB1	g__	s__	M0087	46.1998	13144	11	0		Fresh sediment
Sed_87-0084	Single-cell sequencing	root (UID1)	0	0	Comp=0%	92	239120	52403								M0087	34.4476	15487	4	0		Fresh sediment
Sed_87-0085	Single-cell sequencing	k__Archaea (UID2)	7.01	0	Low Quality	104	187403	19710								M0087	42.0644	10054	7	0		Fresh sediment
Sed_87-0086	Single-cell sequencing	root (UID1)	4.17	0	Low Quality	98	129864	15328								M0087	46.6365	7332	7	0		Fresh sediment
Sed_87-0087	Single-cell sequencing	root (UID1)	4.17	0	Low Quality	347	165879	12391								M0087	50.8208	555	70	0		Fresh sediment
Sed_87-0088	Single-cell sequencing	k__Bacteria (UID203)	5.17	3.45	Low Quality	149	168769	31777								M0087	47.8453	4635	7	1	1573	Fresh sediment
Sed_87-0089	Single-cell sequencing	root (UID1)	0	0	Comp=0%	189	66864	9135								M0087	42.8712	281	53	0		Fresh sediment
Sed_87-0090	Single-cell sequencing	k__Bacteria (UID2495)	33.92	1.47	Low Quality	1684	1203675	34381	d__Bacteria	p__TA06_A	c__	o__	f__	g__	s__	M0087	51.363	1109	172	0		Fresh sediment
Sed_87-0091	Single-cell sequencing	root (UID1)	4.17	0	Low Quality	186	78507	9116								M0087	37.8468	420	36	0		Fresh sediment
Sed_87-0092	Single-cell sequencing	root (UID1)	0	0	Comp=0%	28	22495	5708								M0087	44.0493	1822	3	0		Fresh sediment
Sed_87-0093	Single-cell sequencing	k__Bacteria (UID203)	2.51	0	Low Quality	63	118602	23194								M0087	45.1771	12623	4	0		Fresh sediment
Sed_87-0094	Single-cell sequencing	root (UID1)	0	0	Comp=0%	43	49610	16827								M0087	38.8369	12677	2	0		Fresh sediment
Sed_87-0095	Single-cell sequencing	root (UID1)	4.17	0	Low Quality	111	77711	7353								M0087	43.968	1296	11	0		Fresh sediment
Sed_87-0096	Single-cell sequencing	root (UID1)	0	0	Comp=0%	145	216737	25744								M0087	45.7287	10077	7	0		Fresh sediment
Sed_87-0097	Single-cell sequencing	k__Bacteria (UID203)	30.53	3.64	Low Quality	712	526207	48088								M0087	41.6899	1242	68	0		Fresh sediment
Sed_87-0098	Single-cell sequencing	root (UID1)	0	0	Comp=0%	94	49344	13807								M0087	40.1832	625	5	0		Fresh sediment
Sed_87-0099	Single-cell sequencing	root (UID1)	0	0	Comp=0%	33	36654	22666								M0087	45.9595	22666	1	0		Fresh sediment
Sed_87-0100	Single-cell sequencing	root (UID1)	0	0	Comp=0%	26	19012	6595								M0087	36.1824	1080	3	0		Fresh sediment
Sed_87-0101	Single-cell sequencing	root (UID1)	0	0	Comp=0%	191	120719	21674								M0087	45.5198	3161	5	0		Fresh sediment
Sed_87-0102	Single-cell sequencing	root (UID1)	0	0	Comp=0%	87	94243	16812								M0087	48.8768	6473	5	0		Fresh sediment
Sed_87-0103	Single-cell sequencing	root (UID1)	0	0	Comp=0%	50	28744	3814								M0087	44.5867	1097	7	0		Fresh sediment
Sed_87-0104	Single-cell sequencing	k__Archaea (UID2)	11.21	0	Low Quality	180	207846	35933								M0087	43.2642	6278	8	0		Fresh sediment
Sed_87-0105	Single-cell sequencing	root (UID1)	0	0	Comp=0%	17	20193	10501								M0087	41.5986	10501	1	0		Fresh sediment
Sed_87-0106	Single-cell sequencing	root (UID1)	0	0	Comp=0%	52	58405	10890								M0087	37.8855	3955	5	0		Fresh sediment
Sed_87-0107	Single-cell sequencing	root (UID1)	0	0	Comp=0%	11	55045	22365								M0087	40.347	19419	2	0		Fresh sediment
Sed_87-0108	Single-cell sequencing	o__Rhizobiales (UID3642)	22.55	0.95	Low Quality	1529	1677149	26256	d__Bacteria	p__Proteobacteria	c__Alphaproteobacteria	o__Rhizobiales	f__Kaistiaceae	g__Bauldia	s__	M0087	58.2288	3105	109	0		Fresh sediment
Sed_87-0109	Single-cell sequencing	k__Bacteria (UID203)	2.04	0	Low Quality	46	25367	8252								M0087	54.7522	534	6	0		Fresh sediment
Sed_87-0110	Single-cell sequencing	root (UID1)	0	0	Comp=0%	107	104675	19274								M0087	43.7449	6013	5	0		Fresh sediment
Sed_87-0111	Single-cell sequencing	c__Deltaproteobacteria (UID3217)	54.42	2.55	Medium Quality	1086	1895323	36196	d__Bacteria	p__Desulfobacterota	c__Desulfobulbia	o__Desulfobulbales	f__BM004	g__BM004	s__	M0087	44.8057	8526	59	1	1557	Fresh sediment
Sed_87-0112	Single-cell sequencing	k__Archaea (UID2)	6.54	0.47	Low Quality	56	57947	9023								M0087	34.8221	6729	4	0		Fresh sediment
Sed_87-0113	Single-cell sequencing	root (UID1)	0	0	Comp=0%	18	39899	27500								M0087	39.8481	27500	1	0		Fresh sediment
Sed_87-0114	Single-cell sequencing	root (UID1)	0	0	Comp=0%	13	51321	43896								M0087	35.8157	43896	1	0		Fresh sediment
Sed_87-0115	Single-cell sequencing	root (UID1)	0	0	Comp=0%	42	49986	14209								M0087	37.7926	2176	4	0		Fresh sediment
Sed_87-0116	Single-cell sequencing	root (UID1)	0	0	Comp=0%	155	95397	13861								M0087	42.6753	1054	15	0		Fresh sediment
Sed_87-0117	Single-cell sequencing	k__Archaea (UID2)	0.07	0	Low Quality	100	74504	16152								M0087	58.0581	4093	5	0		Fresh sediment
Sed_87-0118	Single-cell sequencing	root (UID1)	0	0	Comp=0%	95	99415	10220								M0087	38.798	4000	8	0		Fresh sediment
Sed_87-0119	Single-cell sequencing	root (UID1)	0	0	Comp=0%	40	40432	9866								M0087	47.497	2558	4	0		Fresh sediment
Sed_87-0120	Single-cell sequencing	root (UID1)	0	0	Comp=0%	311	135304	8096								M0087	53.2235	434	69	0		Fresh sediment
Sed_87-0121	Single-cell sequencing	root (UID1)	0	0	Comp=0%	25	72120	29002								M0087	35.2163	19702	2	0		Fresh sediment
Sed_87-0122	Single-cell sequencing	root (UID1)	0	0	Comp=0%	33	66492	23547								M0087	45.8627	14700	2	0		Fresh sediment
Sed_87-0123	Single-cell sequencing	k__Bacteria (UID2495)	50.32	1.79	Medium Quality	465	826489	63563	d__Bacteria	p__Patescibacteria	c__Microgenomatia	o__GWA2-44-7	f__UBA8517	g__	s__	M0087	36.0579	20710	12	1	1341	Fresh sediment
Sed_87-0124	Single-cell sequencing	root (UID1)	0	0	Comp=0%	48	31987	9035								M0087	45.5873	2700	3	0		Fresh sediment
Sed_87-0125	Single-cell sequencing	root (UID1)	0	0	Comp=0%	79	113682	18660								M0087	44.1424	5776	5	0		Fresh sediment
Sed_87-0126	Single-cell sequencing	root (UID1)	0	0	Comp=0%	125	201670	19085								M0087	38.9175	8965	7	0		Fresh sediment
Sed_87-0127	Single-cell sequencing	k__Archaea (UID2)	0.93	0	Low Quality	47	43567	14393								M0087	39.5391	4492	3	0		Fresh sediment
Sed_87-0128	Single-cell sequencing	k__Bacteria (UID203)	3.45	0	Low Quality	92	71962	17660								M0087	39.8822	3757	4	0		Fresh sediment
Sed_87-0129	Single-cell sequencing	root (UID1)	0	0	Comp=0%	50	44185	10262								M0087	46.6086	1454	5	0		Fresh sediment
Sed_87-0130	Single-cell sequencing	root (UID1)	0	0	Comp=0%	37	55263	16642								M0087	43.4287	5342	3	0		Fresh sediment
Sed_87-0131	Single-cell sequencing	root (UID1)	0	0	Comp=0%	244	101024	8654								M0087	41.5984	369	44	0		Fresh sediment
Sed_87-0132	Single-cell sequencing	root (UID1)	0	0	Comp=0%	61	85152	36641								M0087	38.117	8407	2	0		Fresh sediment
Sed_87-0133	Single-cell sequencing	k__Bacteria (UID2495)	78.27	0.55	Medium Quality	1117	1975113	90488	d__Bacteria	p__Marinisomatota	c__Marinisomatia	o__Marinisomatales	f__J089	g__	s__	M0087	34.811	12492	38	2	724	Fresh sediment
Sed_87-0134	Single-cell sequencing	root (UID1)	0	0	Comp=0%	65	39061	10238								M0087	39.958	962	7	0		Fresh sediment
Sed_87-0135	Single-cell sequencing	root (UID1)	0	0	Comp=0%	111	90481	20030								M0087	43.078	3863	5	0		Fresh sediment
Sed_87-0136	Single-cell sequencing	k__Bacteria (UID203)	1.72	0	Low Quality	177	99974	13829								M0087	46.5081	988	14	0		Fresh sediment
Sed_87-0137	Single-cell sequencing	k__Bacteria (UID203)	8.77	0	Low Quality	16	77986	39796								M0087	52.9954	39796	1	0		Fresh sediment
Sed_87-0138	Single-cell sequencing	k__Archaea (UID2)	4.85	0	Low Quality	39	65791	15578								M0087	50.6984	11729	3	0		Fresh sediment
Sed_87-0139	Single-cell sequencing	root (UID1)	0	0	Comp=0%	22	46855	23149								M0087	33.5012	11088	2	0		Fresh sediment
Sed_87-0140	Single-cell sequencing	root (UID1)	0	0	Comp=0%	26	40436	17195								M0087	52.6882	6455	2	0		Fresh sediment
Sed_87-0141	Single-cell sequencing	root (UID1)	0	0	Comp=0%	39	25412	4290								M0087	37.6948	1189	6	0		Fresh sediment
Sed_87-0142	Single-cell sequencing	k__Bacteria (UID203)	49.9	0	Low Quality	2945	3665457	46893	d__Bacteria	p__Bacteroidota	c__Bacteroidia	o__Bacteroidales	f__4484-276	g__4484-276	s__	M0087	39.5245	4216	187	0		Fresh sediment
Sed_87-0143	Single-cell sequencing	root (UID1)	0	0	Comp=0%	115	66495	11241								M0087	39.2276	987	12	0		Fresh sediment
Sed_87-0144	Single-cell sequencing	root (UID1)	0	0	Comp=0%	64	60220	7696								M0087	41.1355	5212	5	0		Fresh sediment
Sed_87-0145	Single-cell sequencing	root (UID1)	0	0	Comp=0%	28	31744	10129								M0087	40.7542	7347	2	0		Fresh sediment
Sed_87-0146	Single-cell sequencing	root (UID1)	0	0	Comp=0%	40	48904	8808								M0087	47.0514	5717	4	0		Fresh sediment
Sed_87-0147	Single-cell sequencing	root (UID1)	0	0	Comp=0%	47	71131	29810								M0087	42.2024	8660	2	0		Fresh sediment
Sed_87-0148	Single-cell sequencing	root (UID1)	0	0	Comp=0%	43	60225	20651								M0087	42.6883	3943	3	0		Fresh sediment
Sed_87-0149	Single-cell sequencing	root (UID1)	0	0	Comp=0%	116	66581	9453								M0087	45.5085	840	11	0		Fresh sediment
Sed_87-0150	Single-cell sequencing	k__Bacteria (UID238)	14.18	0	Low Quality	2002	818846	12432								M0087	43.1414	403	492	0		Fresh sediment
Sed_87-0151	Single-cell sequencing	k__Bacteria (UID203)	24.56	1.75	Low Quality	1375	1855663	34084	d__Bacteria	p__Desulfobacterota	c__Desulfobacteria	o__Desulfobacterales	f__CR-1	g__	s__	M0087	49.7116	4872	89	1	1559	Fresh sediment
Sed_87-0152	Single-cell sequencing	root (UID1)	1.04	0	Low Quality	407	188815	12577								M0087	45.3237	471	70	0		Fresh sediment
Sed_87-0153	Single-cell sequencing	k__Archaea (UID2)	0.29	0	Low Quality	156	165683	22586								M0087	38.8908	2503	11	0		Fresh sediment
Sed_87-0154	Single-cell sequencing	root (UID1)	0	0	Comp=0%	63	125897	17904								M0087	47.5603	10745	5	0		Fresh sediment
Sed_87-0155	Single-cell sequencing	k__Bacteria (UID203)	13.79	2.59	Low Quality	789	417535	37858								M0087	45.7907	618	119	0		Fresh sediment
Sed_87-0156	Single-cell sequencing	root (UID1)	0	0	Comp=0%	500	555435	23845								M0087	50.0665	5166	30	0		Fresh sediment
Sed_87-0157	Single-cell sequencing	k__Archaea (UID2)	0.95	0	Low Quality	118	129513	34351								M0087	43.645	34298	2	0		Fresh sediment
Sed_87-0158	Single-cell sequencing	root (UID1)	0	0	Comp=0%	185	106379	7777								M0087	42.3744	859	25	0		Fresh sediment
Sed_87-0159	Single-cell sequencing	root (UID1)	0	0	Comp=0%	42	43209	11738								M0087	50.8343	5063	3	0		Fresh sediment
Sed_87-0160	Single-cell sequencing	root (UID1)	0	0	Comp=0%	331	122959	3603								M0087	44.5148	331	89	0		Fresh sediment
Sed_87-0161	Single-cell sequencing	k__Bacteria (UID203)	0.88	0	Low Quality	17	32412	27235								M0087	36.6716	27235	1	0		Fresh sediment
Sed_87-0162	Single-cell sequencing	root (UID1)	0	0	Comp=0%	105	90800	21122								M0087	39.7839	6468	5	0		Fresh sediment
Sed_87-0163	Single-cell sequencing	root (UID1)	0	0	Comp=0%	181	133156	22087								M0087	50.3218	1243	9	0		Fresh sediment
Sed_87-0164	Single-cell sequencing	k__Bacteria (UID1452)	38.22	0	Low Quality	95	338082	64190	d__Bacteria	p__Patescibacteria	c__Paceibacteria	o__Paceibacterales	f__DG-74-3	g__	s__	M0087	33.1687	20253	6	0		Fresh sediment
Sed_87-0165	Single-cell sequencing	root (UID1)	0	0	Comp=0%	56	44760	9400								M0087	37.882	4376	4	0		Fresh sediment
Sed_87-0166	Single-cell sequencing	k__Bacteria (UID203)	6.9	0	Low Quality	364	194459	14375								M0087	55.0846	718	48	0		Fresh sediment
Sed_87-0167	Single-cell sequencing	root (UID1)	0	0	Comp=0%	720	287402	12430								M0087	46.29	399	188	0		Fresh sediment
Sed_87-0168	Single-cell sequencing	root (UID1)	0	0	Comp=0%	172	105388	8377								M0087	45.8449	1113	16	0		Fresh sediment
Sed_87-0169	Single-cell sequencing	root (UID1)	0	0	Comp=0%	38	47587	14632								M0087	42.1102	10016	2	0		Fresh sediment
Sed_87-0170	Single-cell sequencing	k__Bacteria (UID203)	9.48	0	Low Quality	39	114473	31601								M0087	37.5198	11541	3	0		Fresh sediment
Sed_87-0171	Single-cell sequencing	k__Bacteria (UID203)	5.77	0	Low Quality	582	224657	7612								M0087	43.5564	369	143	0		Fresh sediment
Sed_87-0172	Single-cell sequencing	root (UID1)	0	0	Comp=0%	87	72400	11013								M0087	50.2776	2676	6	0		Fresh sediment
Sed_87-0173	Single-cell sequencing	root (UID1)	4.17	0	Low Quality	175	88337	5004								M0087	43.0368	673	29	0		Fresh sediment
Sed_87-0174	Single-cell sequencing	k__Bacteria (UID203)	6.69	0.16	Low Quality	599	274387	7609								M0087	45.2642	477	124	0		Fresh sediment
Sed_87-0175	Single-cell sequencing	root (UID1)	0	0	Comp=0%	108	45680	2716								M0087	48.4435	560	22	0		Fresh sediment
Sed_87-0176	Single-cell sequencing	root (UID1)	0	0	Comp=0%	149	119314	18083								M0087	44.8724	1761	12	0		Fresh sediment
Sed_87-0177	Single-cell sequencing	root (UID1)	0	0	Comp=0%	66	51059	10222								M0087	44.525	1468	5	0		Fresh sediment
Sed_87-0178	Single-cell sequencing	root (UID1)	0	0	Comp=0%	23	73893	15957								M0087	48.2887	9832	4	0		Fresh sediment
Sed_87-0179	Single-cell sequencing	k__Bacteria (UID203)	8.78	3.45	Low Quality	1057	444121	13851								M0087	38.7826	424	245	0		Fresh sediment
Sed_87-0180	Single-cell sequencing	root (UID1)	0	0	Comp=0%	455	194067	10325								M0087	43.0721	413	101	2	447	Fresh sediment
Sed_87-0181	Single-cell sequencing	root (UID1)	0	0	Comp=0%	54	62194	10784								M0087	39.298	4900	4	0		Fresh sediment
Sed_87-0182	Single-cell sequencing	root (UID1)	4.17	0	Low Quality	87	60806	6602								M0087	45.4067	2699	8	0		Fresh sediment
Sed_87-0183	Single-cell sequencing	root (UID1)	0	0	Comp=0%	156	83469	7984								M0087	48.0574	742	19	0		Fresh sediment
Sed_87-0184	Single-cell sequencing	k__Bacteria (UID203)	3.45	0	Low Quality	59	56112	21087								M0087	47.8685	2630	3	0		Fresh sediment
Sed_87-0185	Single-cell sequencing		0	0	Comp=0%	0	0	0								M0087	0	0	0	0		Fresh sediment
Sed_87-0186	Single-cell sequencing	root (UID1)	0	0	Comp=0%	30	30853	15649								M0087	36.46	15649	1	0		Fresh sediment
Sed_87-0187	Single-cell sequencing	c__Deltaproteobacteria (UID3216)	31.44	7.58	Low Quality	3865	1778794	19092	d__Bacteria	p__CSSED10-310	c__	o__	f__	g__	s__	M0087	40.0831	490	809	1	1585	Fresh sediment
Sed_87-0188	Single-cell sequencing	root (UID1)	4.17	0	Low Quality	44	145182	70825								M0087	46.1683	25150	2	0		Fresh sediment
Sed_87-0189	Single-cell sequencing	k__Bacteria (UID203)	5.8	0	Low Quality	418	188620	9146								M0087	41.5745	456	78	0		Fresh sediment
Sed_87-0190	Single-cell sequencing	root (UID1)	0	0	Comp=0%	98	111337	16390								M0087	44.8512	12119	4	0		Fresh sediment
Sed_87-0191	Single-cell sequencing	k__Bacteria (UID203)	3.76	0	Low Quality	469	192727	13086								M0087	47.1838	399	116	0		Fresh sediment
Sed_87-0192	Single-cell sequencing	root (UID1)	0	0	Comp=0%	629	341525	12793								M0087	42.1636	691	87	0		Fresh sediment
Sed_87-0193	Single-cell sequencing	root (UID1)	0	0	Comp=0%	22	57545	20348								M0087	44.0872	15238	2	0		Fresh sediment
Sed_87-0194	Single-cell sequencing	k__Bacteria (UID3060)	0.65	0	Low Quality	43	92958	11243								M0087	41.2595	7221	5	0		Fresh sediment
Sed_87-0195	Single-cell sequencing	root (UID1)	0	0	Comp=0%	51	67275	18050								M0087	47.6046	6777	3	0		Fresh sediment
Sed_87-0196	Single-cell sequencing	k__Bacteria (UID203)	10.58	0.16	Low Quality	1744	712638	9921								M0087	42.6258	397	418	0		Fresh sediment
Sed_87-0197	Single-cell sequencing	root (UID1)	0	0	Comp=0%	67	75890	12973								M0087	35.313	4852	5	0		Fresh sediment
Sed_87-0198	Single-cell sequencing	k__Archaea (UID2)	1.8	0.07	Low Quality	151	60034	2859								M0087	39.6192	412	38	0		Fresh sediment
Sed_87-0199	Single-cell sequencing	root (UID1)	0	0	Comp=0%	46	52139	19140								M0087	41.7039	11160	2	0		Fresh sediment
Sed_87-0200	Single-cell sequencing	root (UID1)	0	0	Comp=0%	140	56938	4791								M0087	40.1893	396	33	0		Fresh sediment
Sed_87-0201	Single-cell sequencing	root (UID1)	0	0	Comp=0%	8	57248	31026								M0087	37.7865	31026	1	0		Fresh sediment
Sed_87-0202	Single-cell sequencing	root (UID1)	4.17	0	Low Quality	49	59144	21254								M0087	39.3599	12621	2	0		Fresh sediment
Sed_87-0203	Single-cell sequencing	root (UID1)	0	0	Comp=0%	51	56571	13724								M0087	44.8587	6969	3	0		Fresh sediment
Sed_87-0204	Single-cell sequencing	root (UID1)	0	0	Comp=0%	19	58502	28376								M0087	43.2276	8137	2	0		Fresh sediment
Sed_87-0205	Single-cell sequencing	root (UID1)	0	0	Comp=0%	82	87913	23951								M0087	44.1198	22497	2	0		Fresh sediment
Sed_87-0206	Single-cell sequencing	root (UID1)	0	0	Comp=0%	35	57701	20889								M0087	41.1258	17918	2	0		Fresh sediment
Sed_87-0207	Single-cell sequencing	root (UID1)	0	0	Comp=0%	54	88731	25689								M0087	46.4347	10460	3	0		Fresh sediment
Sed_87-0208	Single-cell sequencing	root (UID1)	0	0	Comp=0%	74	93361	22279								M0087	45.113	6953	4	0		Fresh sediment
Sed_87-0209	Single-cell sequencing	root (UID1)	0	0	Comp=0%	43	65965	21610								M0087	45.2617	16217	2	0		Fresh sediment
Sed_87-0210	Single-cell sequencing	root (UID1)	0	0	Comp=0%	65	64625	24468								M0087	49.4561	18066	2	0		Fresh sediment
Sed_87-0211	Single-cell sequencing	k__Archaea (UID2)	0.78	0	Low Quality	685	253785	18330								M0087	42.8195	325	180	0		Fresh sediment
Sed_87-0212	Single-cell sequencing	root (UID1)	0	0	Comp=0%	135	136071	25067								M0087	47.3503	9979	5	0		Fresh sediment
Sed_87-0213	Single-cell sequencing	root (UID1)	0	0	Comp=0%	75	56721	8039								M0087	44.3829	1348	8	0		Fresh sediment
Sed_87-0214	Single-cell sequencing	root (UID1)	0	0	Comp=0%	28	97698	45816								M0087	46.4523	17846	2	0		Fresh sediment
Sed_87-0215	Single-cell sequencing	k__Bacteria (UID2569)	52.33	2.69	Medium Quality	2409	2940605	49687	d__Bacteria	p__Bacteroidota	c__Bacteroidia	o__Bacteroidales	f__F082	g__GCA-002708315	s__	M0087	35.3099	5576	91	0		Fresh sediment
Sed_87-0216	Single-cell sequencing	k__Bacteria (UID238)	55.77	1.92	Medium Quality	743	1422730	40230	d__Bacteria	p__Caldatribacteriota	c__JS1	o__SB-45	f__34-128	g__34-128	s__	M0087	35.4367	10215	39	0		Fresh sediment
Sed_87-0217	Single-cell sequencing	root (UID1)	0	0	Comp=0%	5	40821	37807								M0087	33.62	37807	1	0		Fresh sediment
Sed_87-0218	Single-cell sequencing	root (UID1)	0	0	Comp=0%	58	73725	20080								M0087	47.2852	18882	2	0		Fresh sediment
Sed_87-0219	Single-cell sequencing	k__Bacteria (UID203)	22.41	3.45	Low Quality	712	656106	18060								M0087	49.7567	2553	48	0		Fresh sediment
Sed_87-0220	Single-cell sequencing	c__Deltaproteobacteria (UID3216)	45.27	0.72	Low Quality	2278	2403430	20958	d__Bacteria	p__Desulfobacterota	c__Desulfobacteria	o__Desulfobacterales	f__	g__	s__	M0087	41.8133	2594	221	0		Fresh sediment
Sed_87-0221	Single-cell sequencing	k__Bacteria (UID203)	1.07	0	Low Quality	107	125556	18844								M0087	46.6087	8758	5	0		Fresh sediment
Sed_87-0222	Single-cell sequencing	root (UID1)	0	0	Comp=0%	63	26640	4251								M0087	39.4422	418	11	0		Fresh sediment
Sed_87-0223	Single-cell sequencing	root (UID1)	0	0	Comp=0%	10	36601	33136								M0087	38.1438	33136	1	1	1524	Fresh sediment
Sed_87-0224	Single-cell sequencing	root (UID1)	2.78	2.78	Low Quality	151	109395	7591								M0087	35.5885	1817	13	0		Fresh sediment
Sed_87-0225	Single-cell sequencing	root (UID1)	0	0	Comp=0%	25	43016	13974								M0087	45.411	10388	2	0		Fresh sediment
Sed_87-0226	Single-cell sequencing	root (UID1)	0	0	Comp=0%	36	40837	9583								M0087	49.7539	3743	3	0		Fresh sediment
Sed_87-0227	Single-cell sequencing	k__Bacteria (UID203)	1.72	0	Low Quality	96	164288	32643								M0087	52.5665	7573	5	0		Fresh sediment
Sed_87-0228	Single-cell sequencing	root (UID1)	0	0	Comp=0%	26	40818	8259								M0087	33.8601	6592	3	0		Fresh sediment
Sed_87-0229	Single-cell sequencing	root (UID1)	0	0	Comp=0%	39	29056	8549								M0087	38.2124	1339	3	0		Fresh sediment
Sed_87-0230	Single-cell sequencing	root (UID1)	0	0	Comp=0%	67	92705	26757								M0087	46.0886	22248	2	0		Fresh sediment
Sed_87-0231	Single-cell sequencing	root (UID1)	0	0	Comp=0%	97	147776	42183								M0087	47.3544	8491	4	0		Fresh sediment
Sed_87-0232	Single-cell sequencing	k__Bacteria (UID203)	39.94	3.45	Low Quality	790	1551086	64219	d__Bacteria	p__Marinisomatota	c__Marinisomatia	o__Marinisomatales	f__	g__	s__	M0087	34.7493	10572	36	0		Fresh sediment
Sed_87-0233	Single-cell sequencing	root (UID1)	0	0	Comp=0%	12	17888	9118								M0087	39.6746	9118	1	0		Fresh sediment
Sed_87-0234	Single-cell sequencing	k__Bacteria (UID2495)	29.64	0.65	Low Quality	1484	1093488	22389	d__Bacteria	p__Marinisomatota	c__Marinisomatia	o__Marinisomatales	f__UBA8229	g__	s__	M0087	36.0088	1118	149	0		Fresh sediment
Sed_87-0235	Single-cell sequencing	k__Bacteria (UID203)	0	0	Comp=0%	156	191508	22519								M0087	49.7052	7515	7	0		Fresh sediment
Sed_87-0236	Single-cell sequencing	root (UID1)	0	0	Comp=0%	47	43737	12543								M0087	44.5047	6520	3	0		Fresh sediment
Sed_87-0237	Single-cell sequencing	k__Bacteria (UID2495)	32.89	0	Low Quality	643	831155	55225	d__Bacteria	p__RUG730	c__RUG730	o__RUG730	f__	g__	s__	M0087	30.8793	4989	39	1	1534	Fresh sediment
Sed_87-0238	Single-cell sequencing	root (UID1)	0	0	Comp=0%	12	34903	19154								M0087	34.7133	19154	1	0		Fresh sediment
Sed_87-0239	Single-cell sequencing	root (UID1)	0	0	Comp=0%	73	62057	11251								M0087	41.8944	3467	5	0		Fresh sediment
Sed_87-0240	Single-cell sequencing	k__Archaea (UID2)	1.4	0	Low Quality	73	58448	20394								M0087	33.4605	5090	3	0		Fresh sediment
Sed_87-0241	Single-cell sequencing	root (UID1)	0	0	Comp=0%	22	16671	10649								M0087	40.5315	10649	1	0		Fresh sediment
Sed_87-0242	Single-cell sequencing	k__Archaea (UID2)	7.48	0	Low Quality	27	68825	25874								M0087	42.2317	13596	2	0		Fresh sediment
Sed_87-0243	Single-cell sequencing	root (UID1)	0	0	Comp=0%	95	66558	12692								M0087	44.4717	1423	6	0		Fresh sediment
Sed_87-0244	Single-cell sequencing	root (UID1)	4.17	0	Low Quality	100	81252	10477								M0087	40.914	3338	6	0		Fresh sediment
Sed_87-0245	Single-cell sequencing	k__Archaea (UID2)	2.34	0.47	Low Quality	140	166800	17381								M0087	47.0548	7318	9	0		Fresh sediment
Sed_87-0246	Single-cell sequencing	root (UID1)	0	0	Comp=0%	52	61667	10144								M0087	41.5003	4462	4	0		Fresh sediment
Sed_87-0247	Single-cell sequencing	root (UID1)	0	0	Comp=0%	49	61836	27268								M0087	40.153	17937	2	0		Fresh sediment
Sed_87-0248	Single-cell sequencing	k__Bacteria (UID203)	1.88	0	Low Quality	425	151268	3302								M0087	40.4371	342	130	0		Fresh sediment
Sed_87-0249	Single-cell sequencing	root (UID1)	4.17	0	Low Quality	49	80111	43296								M0087	43.8404	43296	1	0		Fresh sediment
Sed_87-0250	Single-cell sequencing	root (UID1)	0	0	Comp=0%	30	47385	14249								M0087	51.2019	3840	3	0		Fresh sediment
Sed_87-0251	Single-cell sequencing	root (UID1)	0	0	Comp=0%	73	180268	27679								M0087	51.6575	14063	5	0		Fresh sediment
Sed_87-0252	Single-cell sequencing	k__Bacteria (UID203)	40.52	1.72	Low Quality	1186	1624423	34299	d__Bacteria	p__Bacteroidota	c__Bacteroidia	o__Bacteroidales	f__GCA-2711565	g__GCA-002840985	s__	M0087	34.748	6491	62	1	1517	Fresh sediment
Sed_87-0253	Single-cell sequencing	root (UID1)	0	0	Comp=0%	53	86782	25632								M0087	47.3393	24586	2	0		Fresh sediment
Sed_87-0254	Single-cell sequencing	root (UID1)	0	0	Comp=0%	99	69843	10540								M0087	40.8903	2575	9	0		Fresh sediment
Sed_87-0255	Single-cell sequencing	k__Archaea (UID2)	1.22	0	Low Quality	137	71603	7845								M0087	46.0462	650	23	0		Fresh sediment
Sed_87-0256	Single-cell sequencing	root (UID1)	0	0	Comp=0%	219	124390	22678								M0087	48.4086	780	15	0		Fresh sediment
Sed_87-0257	Single-cell sequencing	c__Deltaproteobacteria (UID3216)	4.3	0	Low Quality	52	65002	14776	d__Bacteria	p__Desulfobacterota	c__Desulfobacteria	o__Desulfobacterales	f__UBA11574	g__JACNIG01	s__	M0087	51.3307	7891	3	0		Fresh sediment
Sed_87-0258	Single-cell sequencing	k__Bacteria (UID203)	4.36	0	Low Quality	614	255463	24142								M0087	45.9311	366	123	0		Fresh sediment
Sed_87-0259	Single-cell sequencing	k__Bacteria (UID1452)	41.68	0.1	Low Quality	2119	2680249	68632	d__Bacteria	p__Chloroflexota	c__Anaerolineae	o__E26-bin7	f__	g__	s__	M0087	55.5151	6073	84	0		Fresh sediment
Sed_87-0260	Single-cell sequencing	k__Bacteria (UID203)	1.75	0	Low Quality	88	97818	35359								M0087	50.7013	8653	3	0		Fresh sediment
Sed_87-0261	Single-cell sequencing	k__Bacteria (UID203)	1.75	0	Low Quality	93	118250	11490								M0087	53.0013	3399	9	0		Fresh sediment
Sed_87-0262	Single-cell sequencing	root (UID1)	4.17	0	Low Quality	364	162067	18114								M0087	47.3505	478	77	0		Fresh sediment
Sed_87-0263	Single-cell sequencing	k__Bacteria (UID203)	1.46	0	Low Quality	518	210960	11209								M0087	42.9366	371	115	0		Fresh sediment
Sed_87-0264	Single-cell sequencing	root (UID1)	0	0	Comp=0%	34	54186	19576								M0087	50.0443	16375	2	0		Fresh sediment
Sed_87-0265	Single-cell sequencing	root (UID1)	3.12	1.04	Low Quality	53	84197	31092								M0087	42.359	8149	3	0		Fresh sediment
Sed_87-0266	Single-cell sequencing	root (UID1)	0	0	Comp=0%	117	251187	39732								M0087	39.6975	12243	6	0		Fresh sediment
Sed_87-0267	Single-cell sequencing	k__Archaea (UID2)	5.61	1.4	Low Quality	59	98116	31976								M0087	39.557	17748	2	0		Fresh sediment
Sed_87-0268	Single-cell sequencing	k__Bacteria (UID203)	5.26	0	Low Quality	701	290679	5778								M0087	44.4392	408	158	0		Fresh sediment
Sed_87-0269	Single-cell sequencing	k__Bacteria (UID203)	1.44	0	Low Quality	81	103133	37531								M0087	44.286	17297	2	0		Fresh sediment
Sed_87-0270	Single-cell sequencing	k__Bacteria (UID2495)	38.25	0	Low Quality	795	1329594	38242	d__Bacteria	p__Marinisomatota	c__AB16	o__	f__	g__	s__	M0087	39.1034	8850	38	1	1546	Fresh sediment
Sed_87-0271	Single-cell sequencing	k__Bacteria (UID203)	3.24	0	Low Quality	164	82756	9348								M0087	47.976	505	20	0		Fresh sediment
Sed_87-0272	Single-cell sequencing	root (UID1)	0	0	Comp=0%	171	101413	6061								M0087	36.5081	1051	22	0		Fresh sediment
Sed_87-0273	Single-cell sequencing	p__Euryarchaeota (UID3)	8	0	Low Quality	14	65237	40764	d__Archaea	p__Nanoarchaeota	c__Nanoarchaeia	o__Woesearchaeales	f__JAADFO01	g__	s__	M0087	31.5297	40764	1	2	746	Fresh sediment
Sed_87-0274	Single-cell sequencing	root (UID1)	0	0	Comp=0%	30	68678	19151								M0087	41.2126	8494	3	0		Fresh sediment
Sed_87-0275	Single-cell sequencing	root (UID1)	0	0	Comp=0%	33	90822	18758								M0087	43.6546	17872	3	0		Fresh sediment
Sed_87-0276	Single-cell sequencing	k__Archaea (UID2)	3.74	0	Low Quality	100	58321	7763								M0087	42.6759	757	15	0		Fresh sediment
Sed_87-0277	Single-cell sequencing	c__Deltaproteobacteria (UID3216)	55.11	3.54	Medium Quality	2348	2823158	44039	d__Bacteria	p__Desulfobacterota	c__Desulfobacteria	o__Desulfobacterales	f__UBA11574	g__JACNIG01	s__	M0087	44.4856	3247	168	0		Fresh sediment
Sed_87-0278	Single-cell sequencing	root (UID1)	0	0	Comp=0%	139	159175	38485								M0087	45.6928	23010	3	0		Fresh sediment
Sed_87-0279	Single-cell sequencing	k__Bacteria (UID203)	3.51	0	Low Quality	856	406638	19125								M0087	43.9697	500	159	0		Fresh sediment
Sed_87-0280	Single-cell sequencing	k__Bacteria (UID203)	1.75	0	Low Quality	114	115141	20332								M0087	41.2347	3602	7	0		Fresh sediment
Sed_87-0281	Single-cell sequencing	k__Archaea (UID2)	11.21	0	Low Quality	27	50950	17239	d__Archaea	p__Nanoarchaeota	c__Nanoarchaeia	o__SCGC-AAA011-G17	f__GW2011-AR17	g__	s__	M0087	37.0834	13606	2	0		Fresh sediment
Sed_87-0282	Single-cell sequencing	root (UID1)	8.33	0	Low Quality	61	70263	25355								M0087	38.1638	13798	2	0		Fresh sediment
Sed_87-0283	Single-cell sequencing	k__Bacteria (UID2495)	38.71	0	Low Quality	1242	949142	37270	d__Bacteria	p__Marinisomatota	c__Marinisomatia	o__Marinisomatales	f__	g__	s__	M0087	35.8342	1277	93	0		Fresh sediment
Sed_87-0284	Single-cell sequencing	root (UID1)	0	0	Comp=0%	93	85356	26203								M0087	41.1231	4920	4	0		Fresh sediment
Sed_87-0285	Single-cell sequencing	root (UID1)	0	0	Comp=0%	89	43071	9777								M0087	46.6741	491	12	0		Fresh sediment
Sed_87-0286	Single-cell sequencing	k__Bacteria (UID203)	4.08	0	Low Quality	157	170263	30828								M0087	45.4214	9224	6	0		Fresh sediment
Sed_87-0287	Single-cell sequencing	k__Bacteria (UID2495)	6.69	0.4	Low Quality	245	335167	13388								M0087	33.4277	5124	22	0		Fresh sediment
Sed_87-0288	Single-cell sequencing	root (UID1)	0	0	Comp=0%	109	136657	37519								M0087	45.7759	32431	2	0		Fresh sediment
Sed_87-0289	Single-cell sequencing	root (UID1)	0	0	Comp=0%	19	34439	9963								M0087	39.4001	7300	2	0		Fresh sediment
Sed_87-0290	Single-cell sequencing	root (UID1)	0	0	Comp=0%	70	130243	22123								M0087	48.2913	6346	6	0		Fresh sediment
Sed_87-0291	Single-cell sequencing	root (UID1)	0	0	Comp=0%	82	147476	18031								M0087	42.3188	10098	5	0		Fresh sediment
Sed_87-0292	Single-cell sequencing	root (UID1)	4.17	4.17	Low Quality	86	77113	28517								M0087	40.9555	15410	2	0		Fresh sediment
Sed_87-0293	Single-cell sequencing	root (UID1)	0	0	Comp=0%	17	78273	31612								M0087	48.6298	16906	2	0		Fresh sediment
Sed_87-0294	Single-cell sequencing	root (UID1)	0	0	Comp=0%	105	140268	20240								M0087	41.7009	6720	7	0		Fresh sediment
Sed_87-0295	Single-cell sequencing	k__Bacteria (UID209)	88.14	1.69	Medium Quality	800	2078080	126052	d__Bacteria	p__Caldatribacteriota	c__JS1	o__SB-45	f__34-128	g__34-128	s__	M0087	34.7699	16794	34	0		Fresh sediment
Sed_87-0296	Single-cell sequencing	root (UID1)	0	0	Comp=0%	144	83576	9297								M0087	36.7718	944	14	0		Fresh sediment
Sed_87-0297	Single-cell sequencing	root (UID1)	0	0	Comp=0%	101	93771	16077								M0087	42.9408	2599	7	0		Fresh sediment
Sed_87-0298	Single-cell sequencing	root (UID1)	0	0	Comp=0%	20	31419	13855								M0087	48.8908	12084	2	0		Fresh sediment
Sed_87-0299	Single-cell sequencing	root (UID1)	0	0	Comp=0%	9	42597	24151								M0087	41.301	24151	1	0		Fresh sediment
Sed_87-0300	Single-cell sequencing	root (UID1)	0	0	Comp=0%	100	111553	20411								M0087	42.2095	8770	4	0		Fresh sediment
Sed_87-0301	Single-cell sequencing	k__Archaea (UID2)	7.71	0	Low Quality	144	181603	17413								M0087	37.6213	4596	9	0		Fresh sediment
Sed_87-0302	Single-cell sequencing	k__Bacteria (UID203)	10.53	1.75	Low Quality	64	72611	9793								M0087	47.3378	3705	6	0		Fresh sediment
Sed_87-0303	Single-cell sequencing	root (UID1)	0	0	Comp=0%	244	121913	7717								M0087	50.5844	551	43	0		Fresh sediment
Sed_87-0304	Single-cell sequencing	k__Bacteria (UID203)	0	0	Comp=0%	105	59882	19344								M0087	44.5459	1552	4	0		Fresh sediment
Sed_87-0305	Single-cell sequencing	root (UID1)	0	0	Comp=0%	113	42448	10560								M0087	37.0783	277	25	0		Fresh sediment
Sed_87-0306	Single-cell sequencing	root (UID1)	4.17	0	Low Quality	35	82921	20742								M0087	40.1551	15642	3	0		Fresh sediment
Sed_87-0307	Single-cell sequencing	root (UID1)	0	0	Comp=0%	57	95129	18766								M0087	41.6166	11808	3	0		Fresh sediment
Sed_87-0308	Single-cell sequencing	k__Bacteria (UID203)	0.16	0	Low Quality	81	88345	11165								M0087	34.5102	4667	6	0		Fresh sediment
Sed_87-0309	Single-cell sequencing	root (UID1)	0	0	Comp=0%	96	191361	51739								M0087	31.9125	18754	3	0		Fresh sediment
Sed_87-0310	Single-cell sequencing	root (UID1)	0	0	Comp=0%	80	90286	34582								M0087	50.7377	17074	2	0		Fresh sediment
Sed_87-0311	Single-cell sequencing	root (UID1)	4.17	0	Low Quality	535	364076	17138								M0087	39.3192	1763	40	0		Fresh sediment
Sed_87-0312	Single-cell sequencing	root (UID1)	0	0	Comp=0%	67	81108	12487								M0087	52.8234	8349	5	0		Fresh sediment
Sed_87-0313	Single-cell sequencing	root (UID1)	0	0	Comp=0%	20	48284	33808								M0087	47.4401	33808	1	0		Fresh sediment
Sed_87-0314	Single-cell sequencing	root (UID1)	0	0	Comp=0%	21	40591	13939								M0087	44.7907	4771	3	0		Fresh sediment
Sed_87-0315	Single-cell sequencing	root (UID1)	0	0	Comp=0%	20	55309	24829								M0087	43.2371	9951	2	0		Fresh sediment
Sed_87-0316	Single-cell sequencing	k__Bacteria (UID2495)	66.74	1.1	Medium Quality	893	1626290	91930	d__Bacteria	p__TA06_A	c__	o__	f__	g__	s__	M0087	52.1431	16581	25	1	1535	Fresh sediment
Sed_87-0317	Single-cell sequencing	k__Bacteria (UID203)	1.79	0	Low Quality	56	84025	24157								M0087	35.2574	8319	3	0		Fresh sediment
Sed_87-0318	Single-cell sequencing	root (UID1)	4.17	0	Low Quality	103	127993	13595								M0087	36.6286	2876	9	0		Fresh sediment
Sed_87-0319	Single-cell sequencing	root (UID1)	0	0	Comp=0%	140	80312	21723								M0087	47.5794	681	10	0		Fresh sediment
Sed_87-0320	Single-cell sequencing	k__Archaea (UID2)	1.87	0	Low Quality	113	84575	16696								M0087	44.0721	2533	6	0		Fresh sediment
Sed_87-0321	Single-cell sequencing	root (UID1)	0	0	Comp=0%	14	20526	16667								M0087	44.0368	16667	1	0		Fresh sediment
Sed_87-0322	Single-cell sequencing	root (UID1)	0	0	Comp=0%	29	49698	22597								M0087	41.6697	9262	2	0		Fresh sediment
Sed_87-0323	Single-cell sequencing	root (UID1)	0	0	Comp=0%	92	79906	20146								M0087	41.7558	5777	4	0		Fresh sediment
Sed_87-0324	Single-cell sequencing	root (UID1)	0	0	Comp=0%	49	76114	18828								M0087	43.2785	10157	3	0		Fresh sediment
Sed_87-0325	Single-cell sequencing	root (UID1)	0	0	Comp=0%	25	69579	25920								M0087	45.3743	14036	2	0		Fresh sediment
Sed_87-0326	Single-cell sequencing	root (UID1)	0	0	Comp=0%	106	140690	19974								M0087	44.409	6297	6	0		Fresh sediment
Sed_87-0327	Single-cell sequencing	root (UID1)	0	0	Comp=0%	128	71273	9329								M0087	44.702	649	16	0		Fresh sediment
Sed_87-0328	Single-cell sequencing	root (UID1)	0	0	Comp=0%	117	81326	33622								M0087	43.1424	2215	3	0		Fresh sediment
Sed_87-0329	Single-cell sequencing	root (UID1)	0	0	Comp=0%	22	27269	18637								M0087	46.5437	18637	1	0		Fresh sediment
Sed_87-0330	Single-cell sequencing	root (UID1)	0	0	Comp=0%	256	355384	27427								M0087	35.4176	6624	12	0		Fresh sediment
Sed_87-0331	Single-cell sequencing	root (UID1)	0	0	Comp=0%	61	102754	20744								M0087	48.5636	12143	3	0		Fresh sediment
Sed_87-0332	Single-cell sequencing	root (UID1)	0	0	Comp=0%	90	41955	9014								M0087	49.4125	416	13	0		Fresh sediment
Sed_87-0333	Single-cell sequencing	root (UID1)	0	0	Comp=0%	76	174256	52390								M0087	47.7312	17368	3	0		Fresh sediment
Sed_87-0334	Single-cell sequencing	c__Deltaproteobacteria (UID3216)	44.34	0.99	Low Quality	2877	2926619	22869	d__Bacteria	p__Desulfobacterota	c__Desulfobacteria	o__Desulfobacterales	f__UBA11574	g__JACNIG01	s__	M0087	45.0596	2290	283	1	402	Fresh sediment
Sed_87-0335	Single-cell sequencing	root (UID1)	0	0	Comp=0%	183	88948	17604								M0087	50.7746	453	23	0		Fresh sediment
Sed_87-0336	Single-cell sequencing	root (UID1)	0	0	Comp=0%	145	199976	19369								M0087	41.9475	5215	11	0		Fresh sediment
Sed_87-0337	Single-cell sequencing	root (UID1)	0	0	Comp=0%	74	90579	20292								M0087	41.6156	5182	4	0		Fresh sediment
Sed_87-0338	Single-cell sequencing	k__Bacteria (UID203)	24.56	1.75	Low Quality	1788	1051064	20701	d__Bacteria	p__Desulfobacterota_F	c__Desulfuromonadia	o__Desulfuromonadales	f__BM103	g__M0040	s__	M0087	49.0355	733	267	0		Fresh sediment
Sed_87-0339	Single-cell sequencing	k__Bacteria (UID2569)	67.2	2.83	Medium Quality	1375	2088162	60199	d__Bacteria	p__Bacteroidota	c__Bacteroidia	o__Bacteroidales	f__GCA-2711565	g__GCA-2711565	s__	M0087	33.6042	9123	54	1	1344	Fresh sediment
Sed_87-0340	Single-cell sequencing	root (UID1)	0	0	Comp=0%	38	40814	9581								M0087	35.4266	4272	3	0		Fresh sediment
Sed_87-0341	Single-cell sequencing	k__Bacteria (UID203)	52.93	0	Medium Quality	1258	2454289	95090	d__Bacteria	p__UBP14	c__	o__	f__	g__	s__	M0087	51.9651	23666	27	1	1535	Fresh sediment
Sed_87-0342	Single-cell sequencing	root (UID1)	0	0	Comp=0%	450	197399	10928								M0087	43.6932	429	92	0		Fresh sediment
Sed_87-0343	Single-cell sequencing	root (UID1)	0	0	Comp=0%	164	123627	20601								M0087	44.7726	1945	9	0		Fresh sediment
Sed_87-0344	Single-cell sequencing	root (UID1)	0	0	Comp=0%	75	94973	18451								M0087	43.8782	11344	4	0		Fresh sediment
Sed_87-0345	Single-cell sequencing	root (UID1)	0	0	Comp=0%	99	81300	16683								M0087	40.4071	7676	4	0		Fresh sediment
Sed_87-0346	Single-cell sequencing	root (UID1)	0	0	Comp=0%	48	62755	16403								M0087	52.7942	11181	3	0		Fresh sediment
Sed_87-0347	Single-cell sequencing	root (UID1)	0	0	Comp=0%	61	89270	18754								M0087	44.8079	14619	3	0		Fresh sediment
Sed_87-0348	Single-cell sequencing	k__Bacteria (UID203)	12.07	0	Low Quality	181	309424	46739	d__Bacteria	p__Marinisomatota	c__Marinisomatia	o__Marinisomatales	f__UBA8229	g__	s__	M0087	36.6624	16580	6	0		Fresh sediment
Sed_87-0349	Single-cell sequencing	k__Archaea (UID2)	2.04	0.22	Low Quality	99	199188	27569								M0087	33.3574	14833	6	0		Fresh sediment
Sed_87-0350	Single-cell sequencing	root (UID1)	0	0	Comp=0%	76	24058	1702								M0087	37.6548	271	24	0		Fresh sediment
Sed_87-0351	Single-cell sequencing	k__Archaea (UID2)	3.27	0	Low Quality	51	151085	28035								M0087	36.1889	24913	3	0		Fresh sediment
Sed_87-0352	Single-cell sequencing	k__Bacteria (UID203)	6.03	0.86	Low Quality	116	90827	11923								M0087	42.7212	1841	9	0		Fresh sediment
Sed_87-0353	Single-cell sequencing	c__Deltaproteobacteria (UID3216)	39.5	0.77	Low Quality	1945	2155010	35377	d__Bacteria	p__Desulfobacterota	c__Desulfobacteria	o__Desulfatiglandales	f__Desulfatiglandaceae	g__JACNIU01	s__	M0087	46.8243	3207	123	0		Fresh sediment
Sed_87-0354	Single-cell sequencing	root (UID1)	0	0	Comp=0%	86	53030	13526								M0087	45.9608	5402	3	0		Fresh sediment
Sed_87-0355	Single-cell sequencing	k__Bacteria (UID203)	3.73	0.16	Low Quality	89	52077	8201								M0087	42.4372	692	10	0		Fresh sediment
Sed_87-0356	Single-cell sequencing	p__Firmicutes (UID241)	20.92	0.24	Low Quality	774	1139649	34210	d__Bacteria	p__Caldatribacteriota	c__JS1	o__SB-45	f__34-128	g__34-128	s__	M0087	35.3113	8099	36	1	1587	Fresh sediment
Sed_87-0357	Single-cell sequencing	root (UID1)	4.17	0	Low Quality	194	102386	10279								M0087	50.2158	642	22	0		Fresh sediment
Sed_87-0358	Single-cell sequencing	k__Bacteria (UID203)	10.97	0	Low Quality	462	948725	46304	d__Bacteria	p__Chloroflexota	c__Dehalococcoidia	o__Dehalococcoidales	f__RBG-16-60-22	g__GCA-2688435	s__	M0087	51.1083	8619	29	0		Fresh sediment
Sed_87-0359	Single-cell sequencing	k__Archaea (UID2)	3.43	0	Low Quality	108	65270	6833								M0087	39.9761	1352	9	0		Fresh sediment
Sed_87-0360	Single-cell sequencing	k__Bacteria (UID203)	7.02	0	Low Quality	217	156799	16493								M0087	42.2566	2869	10	0		Fresh sediment
Sed_87-0361	Single-cell sequencing	k__Bacteria (UID203)	1.82	0	Low Quality	7	37621	13197								M0087	53.9061	9168	2	0		Fresh sediment
Sed_87-0362	Single-cell sequencing	k__Bacteria (UID203)	0.16	0	Low Quality	81	64187	11551								M0087	49.7975	4508	5	0		Fresh sediment
Sed_87-0363	Single-cell sequencing	c__Deltaproteobacteria (UID3216)	38.96	7.18	Low Quality	3615	3334715	79753	d__Bacteria	p__Desulfobacterota	c__Desulfobacteria	o__Desulfatiglandales	f__Desulfatiglandaceae	g__JABMQV01	s__	M0087	47.5078	2113	242	1	1568	Fresh sediment
Sed_87-0364	Single-cell sequencing	root (UID1)	0	0	Comp=0%	45	99281	23589								M0087	39.2969	15298	3	0		Fresh sediment
Sed_87-0365	Single-cell sequencing	root (UID1)	0	0	Comp=0%	103	115539	21120								M0087	44.1851	8635	5	0		Fresh sediment
Sed_87-0366	Single-cell sequencing	k__Bacteria (UID203)	2.34	0	Low Quality	130	82821	12309								M0087	44.4018	1005	10	0		Fresh sediment
Sed_87-0367	Single-cell sequencing	k__Bacteria (UID203)	8.62	0	Low Quality	255	202123	37349								M0087	50.6288	1351	19	0		Fresh sediment
Sed_87-0368	Single-cell sequencing	root (UID1)	4.17	0	Low Quality	254	153389	14168								M0087	43.7124	1050	21	0		Fresh sediment
Sed_87-0369	Single-cell sequencing	root (UID1)	0	0	Comp=0%	24	28072	8286								M0087	34.6395	2989	3	0		Fresh sediment
Sed_87-0370	Single-cell sequencing	root (UID1)	0	0	Comp=0%	136	56870	16281								M0087	50.153	365	26	0		Fresh sediment
Sed_87-0371	Single-cell sequencing	k__Bacteria (UID203)	11.52	0	Low Quality	1946	1935188	26639								M0087	47.9595	2681	139	0		Fresh sediment
Sed_87-0372	Single-cell sequencing	root (UID1)	0	0	Comp=0%	59	42500	22844								M0087	39.9059	22844	1	0		Fresh sediment
Sed_87-0373	Single-cell sequencing	root (UID1)	0	0	Comp=0%	118	82163	16412								M0087	45.5205	1568	6	0		Fresh sediment
Sed_87-0374	Single-cell sequencing	root (UID1)	4.17	0	Low Quality	118	111051	18097								M0087	48.1445	3901	6	0		Fresh sediment
Sed_87-0375	Single-cell sequencing	k__Archaea (UID2)	1.87	0	Low Quality	162	111789	11277								M0087	48.3661	1668	15	0		Fresh sediment
Sed_87-0376	Single-cell sequencing	k__Bacteria (UID203)	20.14	2.3	Low Quality	1352	617477	14044	d__Bacteria	p__Proteobacteria	c__Gammaproteobacteria	o__Xanthomonadales	f__SZUA-36	g__	s__	M0087	42.8744	478	281	0		Fresh sediment
Sed_87-0377	Single-cell sequencing	root (UID1)	0	0	Comp=0%	13	46507	26390								M0087	41.0024	26390	1	0		Fresh sediment
Sed_87-0378	Single-cell sequencing	k__Bacteria (UID203)	0.89	0	Low Quality	273	106428	4344								M0087	40.5495	371	69	0		Fresh sediment
Sed_87-0379	Single-cell sequencing	root (UID1)	0	0	Comp=0%	102	235892	53836								M0087	33.698	29984	3	0		Fresh sediment
Sed_87-0380	Single-cell sequencing	k__Bacteria (UID2570)	57.54	7.67	Medium Quality	1725	2706067	85886	d__Bacteria	p__Bacteroidota	c__Rhodothermia	o__Rhodothermales	f__UBA10348	g__	s__	M0087	52.7401	12950	45	1	1527	Fresh sediment
Sed_87-0381	Single-cell sequencing	root (UID1)	8.33	0	Low Quality	61	169519	34818								M0087	45.9933	14730	4	0		Fresh sediment
Sed_87-0382	Single-cell sequencing	root (UID1)	0	0	Comp=0%	327	210343	23932								M0087	51.8429	1065	35	0		Fresh sediment
Sed_87-0383	Single-cell sequencing	k__Archaea (UID2)	6.54	0	Low Quality	60	39486	11369								M0087	38.0033	2384	3	0		Fresh sediment
Sed_87-0384	Single-cell sequencing	root (UID1)	0	0	Comp=0%	73	79680	33854								M0087	38.0703	3979	3	0		Fresh sediment
Sed_87-0385	Single-cell sequencing	root (UID1)	0.46	0	Low Quality	280	73117	572								M0087	54.674	262	124	0		Frozen sediment
Sed_87-0386	Single-cell sequencing	k__Bacteria (UID203)	20.18	1.75	Low Quality	980	1090743	36350	d__Bacteria	p__Planctomycetota	c__Planctomycetes	o__Pirellulales	f__Ga0077529	g__Bythopirellula	s__	M0087	56.8936	3246	54	0		Frozen sediment
Sed_87-0387	Single-cell sequencing	root (UID1)	0	0	Comp=0%	26	26933	7706								M0087	45.3421	3353	3	0		Frozen sediment
Sed_87-0388	Single-cell sequencing	root (UID1)	0	0	Comp=0%	61	60395	26082								M0087	39.7218	18858	2	0		Frozen sediment
Sed_87-0389	Single-cell sequencing	k__Bacteria (UID203)	1.91	0	Low Quality	290	119105	30060								M0087	49.9786	276	51	0		Frozen sediment
Sed_87-0390	Single-cell sequencing	root (UID1)	0	0	Comp=0%	56	46046	21855								M0087	35.9445	6422	2	0		Frozen sediment
Sed_87-0391	Single-cell sequencing	k__Bacteria (UID203)	7.92	0	Low Quality	190	67631	19422								M0087	45.8976	271	50	0		Frozen sediment
Sed_87-0392	Single-cell sequencing	root (UID1)	0	0	Comp=0%	1338	876179	51270								M0087	58.2282	883	137	0		Frozen sediment
Sed_87-0393	Single-cell sequencing	root (UID1)	0	0	Comp=0%	32	24382	11861								M0087	40.6652	2887	2	0		Frozen sediment
Sed_87-0394	Single-cell sequencing	root (UID1)	0	0	Comp=0%	47	41434	18028								M0087	55.8551	4707	2	0		Frozen sediment
Sed_87-0395	Single-cell sequencing	k__Bacteria (UID1452)	13.19	0.99	Low Quality	86	191589	20950	d__Bacteria	p__Patescibacteria	c__ABY1	o__	f__	g__	s__	M0087	36.083	10465	7	0		Frozen sediment
Sed_87-0396	Single-cell sequencing	k__Bacteria (UID203)	65.52	22.02	Contamination	1962	1891610	22541	d__Bacteria	p__Caldatribacteriota	c__JS1	o__SB-45	f__34-128	g__34-128	s__	M0087	35.0746	2093	162	0		Frozen sediment
Sed_87-0397	Single-cell sequencing	root (UID1)	0	0	Comp=0%	69	60782	35784								M0087	34.5777	35784	1	0		Frozen sediment
Sed_87-0398	Single-cell sequencing	root (UID1)	0	0	Comp=0%	73	83966	44624								M0087	37.0567	44624	1	0		Frozen sediment
Sed_87-0399	Single-cell sequencing	root (UID1)	0	0	Comp=0%	93	117485	33024								M0087	36.2191	31850	2	0		Frozen sediment
Sed_87-0400	Single-cell sequencing	k__Bacteria (UID203)	7.47	0	Low Quality	252	163819	58161								M0087	51.5392	1951	9	0		Frozen sediment
Sed_87-0401	Single-cell sequencing	root (UID1)	0	0	Comp=0%	41	17086	5204								M0087	41.6189	289	6	0		Frozen sediment
Sed_87-0402	Single-cell sequencing	k__Bacteria (UID2982)	40.58	2.2	Low Quality	1882	2346353	24225	d__Bacteria	p__Verrucomicrobiota	c__Kiritimatiellae	o__UBA8416_A	f__SPBP01	g__	s__	M0087	53.2938	3116	182	2	908	Frozen sediment
Sed_87-0403	Single-cell sequencing	root (UID1)	0	0	Comp=0%	54	106779	23388								M0087	37.1028	20220	3	0		Frozen sediment
Sed_87-0404	Single-cell sequencing	k__Bacteria (UID203)	68.97	0.86	Medium Quality	528	1978556	123967	d__Bacteria	p__Caldatribacteriota	c__JS1	o__SB-45	f__34-128	g__34-128	s__	M0087	34.7916	23455	24	1	1587	Frozen sediment
Sed_87-0405	Single-cell sequencing	root (UID1)	0	0	Comp=0%	77	50758	18566								M0087	37.994	11010	2	0		Frozen sediment
Sed_87-0406	Single-cell sequencing	root (UID1)	0	0	Comp=0%	88	57450	21996								M0087	41.1976	3023	3	0		Frozen sediment
Sed_87-0407	Single-cell sequencing	root (UID1)	0.46	0	Low Quality	100	62987	16710								M0087	52.3267	4446	4	0		Frozen sediment
Sed_87-0408	Single-cell sequencing	root (UID1)	0	0	Comp=0%	60	50262	33449								M0087	40.46	33449	1	0		Frozen sediment
Sed_87-0409	Single-cell sequencing	k__Bacteria (UID203)	0.86	0	Low Quality	289	144124	21905								M0087	35.4708	506	52	0		Frozen sediment
Sed_87-0410	Single-cell sequencing	root (UID1)	0	0	Comp=0%	26	36102	24878								M0087	40.3606	24878	1	0		Frozen sediment
Sed_87-0411	Single-cell sequencing	root (UID1)	0	0	Comp=0%	15	3786	278								M0087	60.8558	261	7	0		Frozen sediment
Sed_87-0412	Single-cell sequencing	c__Clostridia (UID1118)	39.49	2.85	Low Quality	1419	2509782	31545	d__Bacteria	p__Firmicutes_A	c__Clostridia_A	o__Christensenellales	f__	g__	s__	M0087	35.4248	6956	107	1	1526	Frozen sediment
Sed_87-0413	Single-cell sequencing	root (UID1)	0	0	Comp=0%	63	66461	22791								M0087	50.2415	11513	2	0		Frozen sediment
Sed_87-0414	Single-cell sequencing	k__Bacteria (UID203)	5.33	0	Low Quality	40	22814	12814								M0087	46.0726	12814	1	0		Frozen sediment
Sed_87-0415	Single-cell sequencing	k__Bacteria (UID203)	4.02	0	Low Quality	73	36425	17370								M0087	43.256	477	3	0		Frozen sediment
Sed_87-0416	Single-cell sequencing	root (UID1)	0	0	Comp=0%	38	40663	19055								M0087	39.3306	8357	2	0		Frozen sediment
Sed_87-0417	Single-cell sequencing	k__Bacteria (UID203)	23.09	2.07	Low Quality	2514	1760449	30882	d__Bacteria	p__Desulfobacterota_F	c__Desulfuromonadia	o__Desulfuromonadales	f__BM103	g__	s__	M0087	48.1523	1071	267	1	1555	Frozen sediment
Sed_87-0418	Single-cell sequencing	root (UID1)	0	0	Comp=0%	24	10099	4290								M0087	55.5203	285	5	0		Frozen sediment
Sed_87-0419	Single-cell sequencing	root (UID1)	0	0	Comp=0%	28	28903	21626								M0087	50.4135	21626	1	0		Frozen sediment
Sed_87-0420	Single-cell sequencing	root (UID1)	0	0	Comp=0%	29	36248	25637								M0087	38.2807	25637	1	0		Frozen sediment
Sed_87-0421	Single-cell sequencing	root (UID1)	4.17	0	Low Quality	375	306906	37770								M0087	43.0148	1506	24	0		Frozen sediment
Sed_87-0422	Single-cell sequencing	root (UID1)	0	0	Comp=0%	60	68182	25787								M0087	50.6923	17551	2	0		Frozen sediment
Sed_87-0423	Single-cell sequencing	root (UID1)	0	0	Comp=0%	598	488750	27114								M0087	56.5201	1579	37	0		Frozen sediment
Sed_87-0424	Single-cell sequencing	k__Bacteria (UID203)	16.67	0	Low Quality	54	72196	26262	d__Bacteria	p__Chloroflexota	c__Dehalococcoidia	o__SZUA-161	f__E44-bin15	g__JAAXQM01	s__	M0087	50.82	18269	2	0		Frozen sediment
Sed_87-0425	Single-cell sequencing	k__Bacteria (UID2495)	68.4	0.07	Medium Quality	290	928048	45917	d__Bacteria	p__Dependentiae	c__Babeliae	o__Babeliales	f__	g__	s__	M0087	40.7337	18254	17	0		Frozen sediment
Sed_87-0426	Single-cell sequencing	k__Bacteria (UID203)	0.16	0	Low Quality	26	6479	287								M0087	56.9378	252	13	0		Frozen sediment
Sed_87-0427	Single-cell sequencing	root (UID1)	0	0	Comp=0%	16	4075	288								M0087	55.2883	267	8	0		Frozen sediment
Sed_87-0428	Single-cell sequencing	root (UID1)	0	0	Comp=0%	57	34643	20546								M0087	43.7202	20546	1	0		Frozen sediment
Sed_87-0429	Single-cell sequencing	k__Archaea (UID2)	4.64	0	Low Quality	409	540276	25417								M0087	46.8781	5554	29	0		Frozen sediment
Sed_87-0430	Single-cell sequencing	k__Bacteria (UID203)	8.77	0	Low Quality	151	214925	27715								M0087	40.3401	9393	6	0		Frozen sediment
Sed_87-0431	Single-cell sequencing	root (UID1)	0	0	Comp=0%	86	103382	26269								M0087	41.838	13566	3	0		Frozen sediment
Sed_87-0432	Single-cell sequencing	root (UID1)	0	0	Comp=0%	14	3442	285								M0087	58.5415	249	7	0		Frozen sediment
Sed_87-0433	Single-cell sequencing	root (UID1)	0	0	Comp=0%	46	11422	289								M0087	55.4019	246	22	0		Frozen sediment
Sed_87-0434	Single-cell sequencing	k__Bacteria (UID238)	64.53	3.21	Medium Quality	573	1740029	57071	d__Bacteria	p__Caldatribacteriota	c__JS1	o__SB-45	f__34-128	g__34-128	s__	M0087	34.9118	13690	40	1	1288	Frozen sediment
Sed_87-0435	Single-cell sequencing	root (UID1)	0	0	Comp=0%	33	8115	286								M0087	57.6463	248	16	0		Frozen sediment
Sed_87-0436	Single-cell sequencing	root (UID1)	0	0	Comp=0%	13	3051	271								M0087	53.6545	238	6	0		Frozen sediment
Sed_87-0437	Single-cell sequencing	k__Bacteria (UID203)	0.35	0	Low Quality	289	460334	35747								M0087	36.4722	22942	8	0		Frozen sediment
Sed_87-0438	Single-cell sequencing	root (UID1)	0	0	Comp=0%	331	380319	32867								M0087	37.2074	5353	13	0		Frozen sediment
Sed_87-0439	Single-cell sequencing	root (UID1)	0	0	Comp=0%	34	15484	5828								M0087	43.5223	408	5	0		Frozen sediment
Sed_87-0440	Single-cell sequencing	k__Bacteria (UID203)	4.33	0	Low Quality	1001	291455	1970								M0087	41.7272	273	398	0		Frozen sediment
Sed_87-0441	Single-cell sequencing	root (UID1)	0	0	Comp=0%	34	32121	8219								M0087	40.1171	4398	3	0		Frozen sediment
Sed_87-0442	Single-cell sequencing	k__Bacteria (UID203)	39.79	1.91	Low Quality	353	800664	46320	d__Bacteria	p__Chloroflexota	c__Dehalococcoidia	o__Dehalococcoidales	f__UBA5760	g__GCA-2688105	s__	M0087	45.6148	10567	19	1	1508	Frozen sediment
Sed_87-0443	Single-cell sequencing	root (UID1)	0	0	Comp=0%	72	239984	59039								M0087	43.815	18723	4	0		Frozen sediment
Sed_87-0444	Single-cell sequencing	root (UID1)	0	0	Comp=0%	56	14866	627								M0087	44.8675	259	24	0		Frozen sediment
Sed_87-0445	Single-cell sequencing	k__Bacteria (UID203)	2.74	0	Low Quality	1134	340779	34028								M0087	47.7664	264	419	1	423	Frozen sediment
Sed_87-0446	Single-cell sequencing	root (UID1)	0	0	Comp=0%	149	165890	10425								M0087	47.8329	3727	14	0		Frozen sediment
Sed_87-0447	Single-cell sequencing	root (UID1)	0	0	Comp=0%	73	46361	27265								M0087	48.7392	27265	1	0		Frozen sediment
Sed_87-0448	Single-cell sequencing	k__Archaea (UID2)	0.29	0	Low Quality	38	29430	14801								M0087	36.0313	14801	1	0		Frozen sediment
Sed_87-0449	Single-cell sequencing	k__Bacteria (UID2982)	27.02	0.68	Low Quality	945	1309958	20758	d__Bacteria	p__Verrucomicrobiota	c__Kiritimatiellae	o__UBA8416	f__YA12-FULL-48-11	g__	s__	M0087	52.6689	5121	71	0		Frozen sediment
Sed_87-0450	Single-cell sequencing	c__Gammaproteobacteria (UID4201)	37.66	1.48	Low Quality	820	1333241	22318	d__Bacteria	p__Proteobacteria	c__Gammaproteobacteria	o__JABDGN01	f__	g__	s__	M0087	41.2364	4672	80	1	1538	Frozen sediment
Sed_87-0451	Single-cell sequencing	root (UID1)	0	0	Comp=0%	51	17313	1390								M0087	51.2794	275	16	0		Frozen sediment
Sed_87-0452	Single-cell sequencing	root (UID1)	0	0	Comp=0%	36	24067	7132								M0087	43.1836	6163	2	0		Frozen sediment
Sed_87-0453	Single-cell sequencing	k__Bacteria (UID203)	6.01	1.75	Low Quality	854	309929	2659								M0087	47.8748	335	256	0		Frozen sediment
Sed_87-0454	Single-cell sequencing	k__Bacteria (UID203)	1.79	0	Low Quality	358	495177	53938								M0087	45.5512	5749	16	1	829	Frozen sediment
Sed_87-0455	Single-cell sequencing	root (UID1)	0	0	Comp=0%	39	28444	18804								M0087	42.0862	18804	1	0		Frozen sediment
Sed_87-0456	Single-cell sequencing	root (UID1)	0	0	Comp=0%	55	57653	41387								M0087	47.9299	41387	1	0		Frozen sediment
Sed_87-0457	Single-cell sequencing	root (UID1)	0	0	Comp=0%	45	32956	9665								M0087	41.7405	2923	3	0		Frozen sediment
Sed_87-0458	Single-cell sequencing	k__Bacteria (UID3187)	18.59	0.36	Low Quality	963	980990	37201	d__Bacteria	p__Acidobacteriota	c__Aminicenantia	o__Aminicenantales	f__Aminicenantaceae	g__WTAW01	s__	M0087	43.0634	3446	51	0		Frozen sediment
Sed_87-0459	Single-cell sequencing	root (UID1)	0	0	Comp=0%	30	41757	23848								M0087	33.5824	23848	1	0		Frozen sediment
Sed_87-0460	Single-cell sequencing	k__Archaea (UID2)	1.22	0.07	Low Quality	71	80877	18336								M0087	34.1642	2914	8	0		Frozen sediment
Sed_87-0461	Single-cell sequencing	root (UID1)	0	0	Comp=0%	186	58966	3549								M0087	51.6314	274	65	0		Frozen sediment
Sed_87-0462	Single-cell sequencing	k__Bacteria (UID203)	5.49	0.86	Low Quality	146	217832	24246								M0087	35.935	15143	6	0		Frozen sediment
Sed_87-0463	Single-cell sequencing	k__Bacteria (UID203)	5.26	0	Low Quality	723	211886	1569								M0087	41.368	272	290	0		Frozen sediment
Sed_87-0464	Single-cell sequencing	k__Bacteria (UID203)	0.57	0	Low Quality	61	75621	26049								M0087	34.1717	19933	2	0		Frozen sediment
Sed_87-0465	Single-cell sequencing	root (UID1)	0	0	Comp=0%	39	21617	7239								M0087	48.411	3666	2	0		Frozen sediment
Sed_87-0466	Single-cell sequencing	root (UID1)	0	0	Comp=0%	48	22534	7641								M0087	50.7234	414	5	0		Frozen sediment
Sed_87-0467	Single-cell sequencing	root (UID1)	0	0	Comp=0%	457	501826	17241								M0087	50.4488	3037	36	0		Frozen sediment
Sed_87-0468	Single-cell sequencing	k__Bacteria (UID203)	29.31	0.86	Low Quality	92	206871	27182	d__Bacteria	p__Patescibacteria	c__Microgenomatia	o__UBA1400	f__	g__	s__	M0087	41.3084	9408	7	0		Frozen sediment
Sed_87-0469	Single-cell sequencing	root (UID1)	12.5	0	Low Quality	130	101480	30960								M0087	41.6604	7803	3	0		Frozen sediment
Sed_87-0470	Single-cell sequencing	k__Bacteria (UID203)	2.04	0	Low Quality	75	48670	12442								M0087	44.0641	7292	3	0		Frozen sediment
Sed_87-0471	Single-cell sequencing	root (UID1)	0	0	Comp=0%	26	36973	26684								M0087	35.0283	26684	1	0		Frozen sediment
Sed_87-0472	Single-cell sequencing	k__Bacteria (UID203)	5.17	0	Low Quality	568	167111	1979								M0087	42.1109	271	226	1	446	Frozen sediment
Sed_87-0473	Single-cell sequencing	root (UID1)	0	0	Comp=0%	50	46287	10846								M0087	49.8369	4676	4	0		Frozen sediment
Sed_87-0474	Single-cell sequencing	root (UID1)	0	0	Comp=0%	27	18968	8077								M0087	42.403	4808	2	0		Frozen sediment
Sed_87-0475	Single-cell sequencing	c__Deltaproteobacteria (UID3216)	47.61	1.96	Low Quality	1776	3160595	53117	d__Bacteria	p__Desulfobacterota	c__Desulfobacteria	o__Desulfobacterales	f__UBA2156	g__	s__	M0087	44.8623	6088	122	1	1559	Frozen sediment
Sed_87-0476	Single-cell sequencing	root (UID1)	0	0	Comp=0%	30	7872	441								M0087	60.2007	264	14	0		Frozen sediment
Sed_87-0477	Single-cell sequencing	root (UID1)	0	0	Comp=0%	282	93108	1855								M0087	37.826	300	97	0		Frozen sediment
Sed_87-0478	Single-cell sequencing	root (UID1)	0	0	Comp=0%	51	48014	32952								M0087	38.5575	32952	1	0		Frozen sediment
Sed_87-0479	Single-cell sequencing	root (UID1)	0	0	Comp=0%	63	82068	30464								M0087	39.7804	12906	2	0		Frozen sediment
Sed_87-0480	Single-cell sequencing	p__Firmicutes (UID241)	23.46	5.72	Low Quality	4065	1122146	991								M0087	39.2105	269	1739	0		Frozen sediment
Sed_87-0481	Single-cell sequencing	root (UID1)	0	0	Comp=0%	35	8640	285								M0087	61.9676	256	18	0		Frozen sediment
Sed_87-0482	Single-cell sequencing	root (UID1)	0	0	Comp=0%	8	1962	288								M0087	53.5678	238	4	0		Frozen sediment
Sed_87-0483	Single-cell sequencing	k__Bacteria (UID203)	16.93	2.49	Low Quality	145	282018	30028	d__Bacteria	p__Patescibacteria	c__Microgenomatia	o__Levybacterales	f__GWA1-39-11	g__	s__	M0087	34.5716	13881	8	0		Frozen sediment
Sed_87-0484	Single-cell sequencing	root (UID1)	0	0	Comp=0%	109	34796	4094								M0087	40.4328	271	38	0		Frozen sediment
Sed_87-0485	Single-cell sequencing	root (UID1)	0	0	Comp=0%	45	27505	11985								M0087	38.5748	4697	2	0		Frozen sediment
Sed_87-0486	Single-cell sequencing	root (UID1)	0	0	Comp=0%	37	9223	287								M0087	59.5143	260	17	0		Frozen sediment
Sed_87-0487	Single-cell sequencing	k__Bacteria (UID203)	4.89	0.16	Low Quality	679	214263	9487								M0087	41.2787	279	244	0		Frozen sediment
Sed_87-0488	Single-cell sequencing	root (UID1)	0	0	Comp=0%	151	52700	11471								M0087	49.5294	268	44	0		Frozen sediment
Sed_87-0489	Single-cell sequencing	k__Bacteria (UID203)	0.88	0	Low Quality	460	450281	72057								M0087	37.3291	7036	10	0		Frozen sediment
Sed_87-0490	Single-cell sequencing	k__Bacteria (UID203)	0.16	0	Low Quality	49	25370	12870								M0087	49.0382	12870	1	0		Frozen sediment
Sed_87-0491	Single-cell sequencing	root (UID1)	0	0	Comp=0%	33	8260	289								M0087	60.9806	252	16	0		Frozen sediment
Sed_87-0492	Single-cell sequencing	k__Bacteria (UID1453)	16.41	0	Low Quality	528	292818	28792	d__Bacteria	p__Patescibacteria	c__ABY1	o__BM507	f__	g__	s__	M0087	32.762	793	48	0		Frozen sediment
Sed_87-0493	Single-cell sequencing	k__Bacteria (UID203)	1.02	0	Low Quality	197	86207	11628								M0087	43.8804	318	28	0		Frozen sediment
Sed_87-0494	Single-cell sequencing	k__Bacteria (UID203)	3.27	0.16	Low Quality	1783	480283	8301								M0087	56.0134	258	760	0		Frozen sediment
Sed_87-0495	Single-cell sequencing	k__Bacteria (UID203)	1.21	0	Low Quality	398	142601	12135								M0087	43.2753	284	110	0		Frozen sediment
Sed_87-0496	Single-cell sequencing	k__Bacteria (UID203)	1.72	0	Low Quality	74	69480	43857								M0087	40.1554	43857	1	0		Frozen sediment
Sed_87-0497	Single-cell sequencing	root (UID1)	0	0	Comp=0%	50	12704	376								M0087	57.2339	258	24	0		Frozen sediment
Sed_87-0498	Single-cell sequencing	root (UID1)	8.33	0	Low Quality	47	48534	17668								M0087	40.2172	9246	2	0		Frozen sediment
Sed_87-0499	Single-cell sequencing	root (UID1)	0	0	Comp=0%	47	11453	357								M0087	58.9453	242	22	0		Frozen sediment
Sed_87-0500	Single-cell sequencing	root (UID1)	0	0	Comp=0%	358	103465	1749								M0087	41.8441	270	140	0		Frozen sediment
Sed_87-0501	Single-cell sequencing	k__Bacteria (UID203)	0	0	Comp=0%	145	137269	29553								M0087	41.9446	3596	7	0		Frozen sediment
Sed_87-0502	Single-cell sequencing	k__Bacteria (UID203)	0.66	0	Low Quality	111	45708	13622								M0087	43.5394	290	22	0		Frozen sediment
Sed_87-0503	Single-cell sequencing	k__Bacteria (UID203)	0.7	0	Low Quality	160	64202	18870								M0087	42.6295	290	32	0		Frozen sediment
Sed_87-0504	Single-cell sequencing	root (UID1)	4.17	0	Low Quality	387	268387	40563								M0087	43.7119	1465	12	0		Frozen sediment
Sed_87-0505	Single-cell sequencing	k__Bacteria (UID203)	0.86	0	Low Quality	24	5876	283								M0087	61.4023	242	13	0		Frozen sediment
Sed_87-0506	Single-cell sequencing	k__Archaea (UID2)	4.01	0.29	Low Quality	143	222724	22827								M0087	33.5536	5002	13	0		Frozen sediment
Sed_87-0507	Single-cell sequencing	root (UID1)	0	0	Comp=0%	38	36840	17302								M0087	46.9273	4939	2	0		Frozen sediment
Sed_87-0508	Single-cell sequencing	root (UID1)	0	0	Comp=0%	37	9446	337								M0087	43.8598	259	18	0		Frozen sediment
Sed_87-0509	Single-cell sequencing	k__Bacteria (UID238)	29.99	1.5	Low Quality	196	278096	33680	d__Bacteria	p__Caldatribacteriota	c__JS1	o__SB-45	f__34-128	g__34-128	s__	M0087	35.0764	14412	7	0		Frozen sediment
Sed_87-0510	Single-cell sequencing	root (UID1)	0	0	Comp=0%	31	53119	43600								M0087	46.9173	43600	1	0		Frozen sediment
Sed_87-0511	Single-cell sequencing	root (UID1)	0	0	Comp=0%	129	45477	7631								M0087	47.0436	270	35	0		Frozen sediment
Sed_87-0512	Single-cell sequencing	root (UID1)	0	0	Comp=0%	32	7986	285								M0087	60.5935	251	15	0		Frozen sediment
Sed_87-0513	Single-cell sequencing	k__Bacteria (UID203)	22.26	0.31	Low Quality	1101	1079778	26020	d__Bacteria	p__Acidobacteriota	c__Thermoanaerobaculia	o__Thermoanaerobaculales	f__FEB-10	g__	s__	M0087	61.7276	2522	72	0		Frozen sediment
Sed_87-0514	Single-cell sequencing	k__Bacteria (UID203)	1.72	0	Low Quality	289	92890	20642								M0087	43.8809	266	96	0		Frozen sediment
Sed_87-0515	Single-cell sequencing	k__Bacteria (UID203)	10.16	0.16	Low Quality	255	320713	32917								M0087	41.4392	5766	13	0		Frozen sediment
Sed_87-0516	Single-cell sequencing	root (UID1)	0	0	Comp=0%	22	5594	288								M0087	45.1198	261	11	0		Frozen sediment
Sed_87-0517	Single-cell sequencing	k__Bacteria (UID203)	2.04	0	Low Quality	75	162503	33580								M0087	35.1015	20117	4	0		Frozen sediment
Sed_87-0518	Single-cell sequencing	root (UID1)	0	0	Comp=0%	74	49845	30264								M0087	42.2129	30264	1	0		Frozen sediment
Sed_87-0519	Single-cell sequencing	root (UID1)	8.33	0	Low Quality	122	116269	19402								M0087	41.1081	6805	4	0		Frozen sediment
Sed_87-0520	Single-cell sequencing	root (UID1)	0	0	Comp=0%	34	8341	288								M0087	60.2446	246	16	0		Frozen sediment
Sed_87-0521	Single-cell sequencing	root (UID1)	0	0	Comp=0%	25	33636	23415								M0087	50.4757	23415	1	0		Frozen sediment
Sed_87-0522	Single-cell sequencing	root (UID1)	0	0	Comp=0%	31	19038	6706								M0087	41.9897	4286	2	0		Frozen sediment
Sed_87-0523	Single-cell sequencing	root (UID1)	0	0	Comp=0%	27	21694	11394								M0087	43.9569	11394	1	0		Frozen sediment
Sed_87-0524	Single-cell sequencing	k__Bacteria (UID203)	14.37	0	Low Quality	338	322565	26573								M0087	37.593	4439	13	0		Frozen sediment
Sed_87-0525	Single-cell sequencing	root (UID1)	0	0	Comp=0%	113	65196	13617								M0087	36.3627	1270	5	0		Frozen sediment
Sed_87-0526	Single-cell sequencing	k__Bacteria (UID203)	8.62	0	Low Quality	176	246535	74580								M0087	36.6897	19623	3	0		Frozen sediment
Sed_87-0527	Single-cell sequencing	root (UID1)	0	0	Comp=0%	291	235724	52653								M0087	45.1757	3058	11	0		Frozen sediment
Sed_87-0528	Single-cell sequencing	k__Bacteria (UID203)	6.03	0	Low Quality	742	241726	7403								M0087	41.6418	287	268	1	407	Frozen sediment
Sed_87-0529	Single-cell sequencing	root (UID1)	0	0	Comp=0%	37	37024	18272								M0087	40.5521	5608	2	0		Frozen sediment
Sed_87-0530	Single-cell sequencing	root (UID1)	0	0	Comp=0%	44	49464	23393								M0087	46.1912	15600	2	0		Frozen sediment
Sed_87-0531	Single-cell sequencing	root (UID1)	0	0	Comp=0%	51	19748	4129								M0087	54.7043	321	13	0		Frozen sediment
Sed_87-0532	Single-cell sequencing	root (UID1)	0	0	Comp=0%	6	1504	276								M0087	43.617	246	3	0		Frozen sediment
Sed_87-0533	Single-cell sequencing	k__Bacteria (UID203)	20.81	0	Low Quality	1220	434936	7448								M0087	44.1522	311	362	0		Frozen sediment
Sed_87-0534	Single-cell sequencing	k__Bacteria (UID203)	2.04	0	Low Quality	138	161421	77426								M0087	57.4132	6053	2	0		Frozen sediment
Sed_87-0535	Single-cell sequencing	root (UID1)	0	0	Comp=0%	63	154446	48973								M0087	45.6652	43118	2	0		Frozen sediment
Sed_87-0536	Single-cell sequencing	root (UID1)	0	0	Comp=0%	53	53223	35772								M0087	41.3543	35772	1	0		Frozen sediment
Sed_87-0537	Single-cell sequencing	k__Bacteria (UID203)	3.45	0	Low Quality	30	25777	13398								M0087	38.6818	13398	1	0		Frozen sediment
Sed_87-0538	Single-cell sequencing	k__Bacteria (UID209)	42.25	0	Low Quality	1137	1309872	59615	d__Bacteria	p__Caldatribacteriota	c__JS1	o__SB-45	f__34-128	g__34-128	s__	M0087	35.3086	3632	53	0		Frozen sediment
Sed_87-0539	Single-cell sequencing	k__Bacteria (UID203)	15.02	7.47	Low Quality	191	286973	18895								M0087	54.0047	5576	15	0		Frozen sediment
Sed_87-0540	Single-cell sequencing	root (UID1)	0	0	Comp=0%	200	63889	1719								M0087	43.8792	276	73	0		Frozen sediment
Sed_87-0541	Single-cell sequencing	root (UID1)	4.17	0	Low Quality	154	155189	51158								M0087	48.7779	3527	6	0		Frozen sediment
Sed_87-0542	Single-cell sequencing	root (UID1)	0	0	Comp=0%	98	150300	28398								M0087	58.2967	7241	6	0		Frozen sediment
Sed_87-0543	Single-cell sequencing	root (UID1)	4.17	0	Low Quality	161	206192	58967								M0087	36.1663	45682	2	0		Frozen sediment
Sed_87-0544	Single-cell sequencing	k__Bacteria (UID1453)	21.64	0.43	Low Quality	163	263710	43203	d__Bacteria	p__Patescibacteria	c__CPR2_A	o__CG2-30-33-46	f__CG2-30-33-46	g__	s__	M0087	36.4161	23541	5	0		Frozen sediment
Sed_87-0545	Single-cell sequencing	k__Bacteria (UID203)	18.1	0	Low Quality	56	185330	73968	d__Bacteria	p__Caldatribacteriota	c__JS1	o__SB-45	f__34-128	g__34-128	s__	M0087	33.3529	62146	2	0		Frozen sediment
Sed_87-0546	Single-cell sequencing	root (UID1)	0	0	Comp=0%	31	34319	21645								M0087	37.7109	21645	1	0		Frozen sediment
Sed_87-0547	Single-cell sequencing	root (UID1)	0	0	Comp=0%	69	59676	13051								M0087	42.719	8038	4	0		Frozen sediment
Sed_87-0548	Single-cell sequencing	k__Bacteria (UID203)	9.56	0.16	Low Quality	544	298577	8652								M0087	34.924	686	98	0		Frozen sediment
Sed_87-0549	Single-cell sequencing	k__Bacteria (UID203)	6.35	0	Low Quality	245	82120	4319								M0087	41.3042	279	80	0		Frozen sediment
Sed_87-0550	Single-cell sequencing	root (UID1)	0	0	Comp=0%	63	73172	32576								M0087	37.0483	13570	2	0		Frozen sediment
Sed_87-0551	Single-cell sequencing	root (UID1)	0	0	Comp=0%	77	35349	11014								M0087	40.0605	366	8	0		Frozen sediment
Sed_87-0552	Single-cell sequencing	root (UID1)	8.33	0	Low Quality	184	223148	62991								M0087	35.655	5903	5	0		Frozen sediment
Sed_87-0553	Single-cell sequencing	root (UID1)	0	0	Comp=0%	10	2523	287								M0087	50.5351	251	6	0		Frozen sediment
Sed_87-0554	Single-cell sequencing	k__Bacteria (UID203)	0.16	0	Low Quality	39	25995	11680								M0087	42.3004	3654	2	0		Frozen sediment
Sed_87-0555	Single-cell sequencing	root (UID1)	0	0	Comp=0%	130	30991	302								M0087	43.6191	237	62	0		Frozen sediment
Sed_87-0556	Single-cell sequencing	root (UID1)	0	0	Comp=0%	21	5288	289								M0087	45.556	263	10	0		Frozen sediment
Sed_87-0557	Single-cell sequencing	root (UID1)	0	0	Comp=0%	184	74657	4758								M0087	59.7091	373	44	0		Frozen sediment
Sed_87-0558	Single-cell sequencing	root (UID1)	0	0	Comp=0%	84	63797	38659								M0087	42.3954	38659	1	0		Frozen sediment
Sed_87-0559	Single-cell sequencing	root (UID1)	4.17	0	Low Quality	52	40639	11924								M0087	40.7638	3915	3	0		Frozen sediment
Sed_87-0560	Single-cell sequencing	k__Bacteria (UID203)	1.8	0	Low Quality	265	84627	11930								M0087	41.1606	272	92	0		Frozen sediment
Sed_87-0561	Single-cell sequencing	root (UID1)	0	0	Comp=0%	302	85658	4728								M0087	42.1584	261	121	0		Frozen sediment
Sed_87-0562	Single-cell sequencing	root (UID1)	0	0	Comp=0%	25	6314	311								M0087	58.3465	256	12	0		Frozen sediment
Sed_87-0563	Single-cell sequencing	root (UID1)	0	0	Comp=0%	221	64924	6120								M0087	47.189	258	84	0		Frozen sediment
Sed_87-0564	Single-cell sequencing	k__Bacteria (UID2495)	18.73	0	Low Quality	362	591259	65437	d__Bacteria	p__Marinisomatota	c__Marinisomatia	o__Marinisomatales	f__	g__	s__	M0087	35.7992	20194	8	0		Frozen sediment
Sed_87-0565	Single-cell sequencing	k__Bacteria (UID203)	8.43	1.72	Low Quality	140	184744	59691								M0087	64.6511	21935	3	0		Frozen sediment
Sed_87-0566	Single-cell sequencing	root (UID1)	0	0	Comp=0%	85	58586	21415								M0087	41.2488	12279	2	0		Frozen sediment
Sed_87-0567	Single-cell sequencing	root (UID1)	0	0	Comp=0%	23	6223	438								M0087	60.0032	268	11	0		Frozen sediment
Sed_87-0568	Single-cell sequencing	k__Bacteria (UID203)	0.16	0	Low Quality	525	337779	84377								M0087	65.7824	978	39	0		Frozen sediment
Sed_87-0569	Single-cell sequencing	k__Bacteria (UID203)	6.03	0	Low Quality	163	104816	14219								M0087	41.2456	1984	9	0		Frozen sediment
Sed_87-0570	Single-cell sequencing	k__Bacteria (UID203)	5.26	0	Low Quality	448	196616	9585								M0087	50.6927	430	86	0		Frozen sediment
Sed_87-0571	Single-cell sequencing	root (UID1)	0	0	Comp=0%	51	17106	1115								M0087	47.6909	294	17	0		Frozen sediment
Sed_87-0572	Single-cell sequencing	root (UID1)	0	0	Comp=0%	71	43605	21715								M0087	54.7277	4174	2	0		Frozen sediment
Sed_87-0573	Single-cell sequencing	root (UID1)	0	0	Comp=0%	427	142007	2462								M0087	42.4669	284	142	0		Frozen sediment
Sed_87-0574	Single-cell sequencing	root (UID1)	0	0	Comp=0%	35	57438	33384								M0087	36.9773	33384	1	0		Frozen sediment
Sed_87-0575	Single-cell sequencing	k__Bacteria (UID209)	16.02	0	Low Quality	96	151599	59533	d__Bacteria	p__Caldatribacteriota	c__JS1	o__SB-45	f__34-128	g__	s__	M0087	35.0424	22166	2	0		Frozen sediment
Sed_87-0576	Single-cell sequencing	root (UID1)	0	0	Comp=0%	70	75861	24503								M0087	37.4501	4284	4	0		Frozen sediment
Sed_87-0577	Single-cell sequencing	root (UID1)	0	0	Comp=0%	25	6499	347								M0087	58.7475	266	12	0		Frozen sediment
Sed_87-0578	Single-cell sequencing	root (UID1)	0	0	Comp=0%	41	32492	21597								M0087	41.5702	21597	1	0		Frozen sediment
Sed_87-0579	Single-cell sequencing	root (UID1)	0	0	Comp=0%	36	9173	288								M0087	61.0051	266	17	0		Frozen sediment
Sed_87-0580	Single-cell sequencing	root (UID1)	4.17	0	Low Quality	28	39692	18324								M0087	38.8542	8574	2	0		Frozen sediment
Sed_87-0581	Single-cell sequencing	k__Bacteria (UID203)	17.06	0.61	Low Quality	876	356387	42118	d__Bacteria	p__Patescibacteria	c__Paceibacteria	o__Moranbacterales	f__GWC2-37-73	g__	s__	M0087	45.5959	280	157	0		Frozen sediment
Sed_87-0582	Single-cell sequencing	k__Bacteria (UID203)	1.88	0	Low Quality	250	336633	34207								M0087	50.8937	11414	8	0		Frozen sediment
Sed_87-0583	Single-cell sequencing	k__Bacteria (UID203)	3.45	0	Low Quality	88	47610	13939								M0087	38.4625	10826	2	0		Frozen sediment
Sed_87-0584	Single-cell sequencing	root (UID1)	0	0	Comp=0%	43	103428	52263								M0087	48.0025	52263	1	0		Frozen sediment
Sed_87-0585	Single-cell sequencing	k__Bacteria (UID203)	20.69	0	Low Quality	364	571174	19156	d__Bacteria	p__Proteobacteria	c__Gammaproteobacteria	o__Xanthomonadales	f__SZUA-36	g__SZUA-36	s__	M0087	51.0977	6009	26	0		Frozen sediment
Sed_87-0586	Single-cell sequencing	k__Bacteria (UID203)	31.9	2.59	Low Quality	1980	1024392	27582								M0087	61.4198	609	343	0		Frozen sediment
Sed_87-0587	Single-cell sequencing	root (UID1)	0	0	Comp=0%	49	12502	397								M0087	55.7991	260	25	0		Frozen sediment
Sed_87-0588	Single-cell sequencing	root (UID1)	0	0	Comp=0%	94	57996	30827								M0087	53.0726	30827	1	0		Frozen sediment
Sed_87-0589	Single-cell sequencing	root (UID1)	0	0	Comp=0%	40	43788	32890								M0087	48.8627	32890	1	0		Frozen sediment
Sed_87-0590	Single-cell sequencing	k__Bacteria (UID203)	6.95	0	Low Quality	819	243983	4794								M0087	41.5697	273	329	0		Frozen sediment
Sed_87-0591	Single-cell sequencing	k__Archaea (UID2)	1.62	0	Low Quality	786	250698	1695								M0087	41.9457	288	291	0		Frozen sediment
Sed_87-0592	Single-cell sequencing	root (UID1)	0	0	Comp=0%	132	161709	29112								M0087	51.3942	6186	4	0		Frozen sediment
Sed_87-0593	Single-cell sequencing	root (UID1)	0	0	Comp=0%	99	349837	67121								M0087	35.0052	26465	5	0		Frozen sediment
Sed_87-0594	Single-cell sequencing	root (UID1)	0	0	Comp=0%	38	25240	6454								M0087	38.0983	3714	3	0		Frozen sediment
Sed_87-0595	Single-cell sequencing	root (UID1)	0	0	Comp=0%	18	4532	288								M0087	56.0459	251	9	0		Frozen sediment
Sed_87-0596	Single-cell sequencing	root (UID1)	0	0	Comp=0%	3422	941028	38076								M0087	41.8484	260	1450	0		Frozen sediment
Sed_87-0597	Single-cell sequencing	k__Bacteria (UID203)	1.91	0	Low Quality	175	115297	28698								M0087	49.6986	4736	4	0		Frozen sediment
Sed_87-0598	Single-cell sequencing	root (UID1)	4.17	0	Low Quality	73	60838	40709								M0087	38.2853	40709	1	0		Frozen sediment
Sed_87-0599	Single-cell sequencing	root (UID1)	0	0	Comp=0%	222	160996	62508								M0087	48.2646	1509	9	0		Frozen sediment
Sed_87-0600	Single-cell sequencing	k__Bacteria (UID203)	1.88	0	Low Quality	123	90361	19445								M0087	52.9698	1828	9	0		Frozen sediment
Sed_87-0601	Single-cell sequencing	root (UID1)	0	0	Comp=0%	218	128877	15220								M0087	37.6925	1122	13	0		Frozen sediment
Sed_87-0602	Single-cell sequencing	root (UID1)	0	0	Comp=0%	36	18861	8948								M0087	43.6456	934	2	0		Frozen sediment
Sed_87-0603	Single-cell sequencing	root (UID1)	0	0	Comp=0%	95	64052	13223								M0087	48.1468	9039	3	0		Frozen sediment
Sed_87-0604	Single-cell sequencing	k__Bacteria (UID203)	10.34	0	Low Quality	103	115749	19908								M0087	42.028	5228	6	0		Frozen sediment
Sed_87-0605	Single-cell sequencing	root (UID1)	0	0	Comp=0%	70	63411	26369								M0087	46.3122	13354	2	0		Frozen sediment
Sed_87-0606	Single-cell sequencing	k__Bacteria (UID203)	5.49	0	Low Quality	130	59632	23738								M0087	41.3285	339	12	0		Frozen sediment
Sed_87-0607	Single-cell sequencing	root (UID1)	0	0	Comp=0%	73	70385	21169								M0087	36.5376	14365	2	0		Frozen sediment
Sed_87-0608	Single-cell sequencing	root (UID1)	0	0	Comp=0%	80	56127	17402								M0087	39.5781	3325	4	0		Frozen sediment
Sed_87-0609	Single-cell sequencing	root (UID1)	0	0	Comp=0%	364	148977	9637								M0087	37.732	407	95	0		Frozen sediment
Sed_87-0610	Single-cell sequencing	root (UID1)	0	0	Comp=0%	14	3439	290								M0087	60.2501	246	7	0		Frozen sediment
Sed_87-0611	Single-cell sequencing	root (UID1)	0	0	Comp=0%	12	2948	287								M0087	61.3636	241	6	0		Frozen sediment
Sed_87-0612	Single-cell sequencing	root (UID1)	0	0	Comp=0%	102	40717	9473								M0087	37.3579	292	18	0		Frozen sediment
Sed_87-0613	Single-cell sequencing	k__Bacteria (UID203)	29.31	1.72	Low Quality	388	360869	69625	d__Bacteria	p__Caldatribacteriota	c__JS1	o__SB-45	f__34-128	g__34-128	s__	M0087	34.4649	1663	24	0		Frozen sediment
Sed_87-0614	Single-cell sequencing	root (UID1)	0	0	Comp=0%	55	68270	46098								M0087	37.337	46098	1	0		Frozen sediment
Sed_87-0615	Single-cell sequencing	k__Bacteria (UID203)	6.17	0	Low Quality	753	230180	14617								M0087	41.9941	276	286	0		Frozen sediment
Sed_87-0616	Single-cell sequencing	k__Bacteria (UID203)	2.3	0	Low Quality	133	203341	38082								M0087	35.288	11376	5	0		Frozen sediment
Sed_87-0617	Single-cell sequencing	root (UID1)	0	0	Comp=0%	84	41724	5382								M0087	51.3709	633	11	0		Frozen sediment
Sed_87-0618	Single-cell sequencing	root (UID1)	0	0	Comp=0%	20	28615	19552								M0087	50.3547	19552	1	0		Frozen sediment
Sed_87-0619	Single-cell sequencing	root (UID1)	0	0	Comp=0%	71	76887	22087								M0087	53.1299	6131	3	0		Frozen sediment
Sed_87-0620	Single-cell sequencing	k__Archaea (UID2)	4.21	0.93	Low Quality	379	135434	11128								M0087	34.8827	325	115	0		Frozen sediment
Sed_87-0621	Single-cell sequencing	root (UID1)	0	0	Comp=0%	777	244865	1851								M0087	40.7955	283	285	0		Frozen sediment
Sed_87-0622	Single-cell sequencing	root (UID1)	0	0	Comp=0%	99	85995	15617								M0087	36.9475	14433	3	0		Frozen sediment
Sed_87-0623	Single-cell sequencing	root (UID1)	1.04	0	Low Quality	389	207627	12228								M0087	48.7981	631	52	0		Frozen sediment
Sed_87-0624	Single-cell sequencing	root (UID1)	0	0	Comp=0%	115	211567	42576								M0087	38.2678	31427	3	0		Frozen sediment
Sed_87-0625	Single-cell sequencing	root (UID1)	0	0	Comp=0%	38	45279	35270								M0087	51.5073	35270	1	0		Frozen sediment
Sed_87-0626	Single-cell sequencing	k__Bacteria (UID203)	2.07	0	Low Quality	37	35822	12336								M0087	46.3961	11846	2	0		Frozen sediment
Sed_87-0627	Single-cell sequencing	k__Bacteria (UID203)	12.07	0	Low Quality	150	220235	37948								M0087	38.6307	16141	5	1	1499	Frozen sediment
Sed_87-0628	Single-cell sequencing	root (UID1)	0	0	Comp=0%	21	5146	285								M0087	61.3875	247	10	0		Frozen sediment
Sed_87-0629	Single-cell sequencing	c__Alphaproteobacteria (UID3305)	13.95	1.57	Low Quality	6499	1688090	35982								M0087	59.508	255	2868	2	413	Frozen sediment
Sed_87-0630	Single-cell sequencing	k__Bacteria (UID203)	19.83	0.86	Low Quality	289	287930	32944	d__Bacteria	p__Marinisomatota	c__Marinisomatia	o__Marinisomatales	f__UBA8229	g__	s__	M0087	38.4382	13271	8	0		Frozen sediment
Sed_87-0631	Single-cell sequencing	k__Bacteria (UID203)	3.83	0	Low Quality	720	351695	11837								M0087	42.1513	527	138	0		Frozen sediment
Sed_87-0632	Single-cell sequencing	root (UID1)	0	0	Comp=0%	85	45907	14118								M0087	38.2752	655	7	0		Frozen sediment
Sed_87-0633	Single-cell sequencing	root (UID1)	0	0	Comp=0%	36	23220	5865								M0087	44.8579	2610	3	0		Frozen sediment
Sed_87-0634	Single-cell sequencing	root (UID1)	0	0	Comp=0%	45	21624	7682								M0087	50.0509	441	4	0		Frozen sediment
Sed_87-0635	Single-cell sequencing	root (UID1)	0	0	Comp=0%	31	18337	3542								M0087	51.8405	2977	3	0		Frozen sediment
Sed_87-0636	Single-cell sequencing	root (UID1)	0	0	Comp=0%	49	33468	7542								M0087	38.7564	4659	3	0		Frozen sediment
Sed_87-0637	Single-cell sequencing	root (UID1)	0	0	Comp=0%	20	5144	479								M0087	55.521	251	9	0		Frozen sediment
Sed_87-0638	Single-cell sequencing	k__Bacteria (UID203)	7.02	0	Low Quality	83	192052	44168								M0087	32.6844	23715	3	0		Frozen sediment
Sed_87-0639	Single-cell sequencing	k__Bacteria (UID203)	11.83	0.16	Low Quality	734	239238	4035								M0087	43.7121	287	254	0		Frozen sediment
Sed_87-0640	Single-cell sequencing	root (UID1)	0	0	Comp=0%	41	10163	311								M0087	58.2013	253	19	0		Frozen sediment
Sed_87-0641	Single-cell sequencing	root (UID1)	0	0	Comp=0%	31	14470	4427								M0087	51.783	1409	3	0		Frozen sediment
Sed_87-0642	Single-cell sequencing	k__Bacteria (UID203)	20.69	0	Low Quality	603	578938	51962	d__Bacteria	p__Acidobacteriota	c__Aminicenantia	o__Aminicenantales	f__Aminicenantaceae	g__WTAW01	s__	M0087	42.1194	2234	25	0		Frozen sediment
Sed_87-0643	Single-cell sequencing	root (UID1)	0	0	Comp=0%	116	105923	11441								M0087	37.4244	2785	9	0		Frozen sediment
Sed_87-0644	Single-cell sequencing	root (UID1)	0	0	Comp=0%	31	31155	8492								M0087	38.3406	8097	2	0		Frozen sediment
Sed_87-0645	Single-cell sequencing	k__Bacteria (UID1452)	13.53	0	Low Quality	89	139748	36437	d__Bacteria	p__Patescibacteria	c__ABY1	o__BM507	f__VMTK01	g__VMTK01	s__	M0087	36.7733	18660	3	0		Frozen sediment
Sed_87-0646	Single-cell sequencing	root (UID1)	0.52	0	Low Quality	80	80979	55300								M0087	38.3223	55300	1	0		Frozen sediment
Sed_87-0647	Single-cell sequencing	root (UID1)	0	0	Comp=0%	251	89466	8565								M0087	40.526	280	72	0		Frozen sediment
Sed_87-0648	Single-cell sequencing	root (UID1)	0	0	Comp=0%	50	25069	11270								M0087	56.4841	863	3	0		Frozen sediment
Sed_87-0649	Single-cell sequencing	root (UID1)	0	0	Comp=0%	61	26897	7239								M0087	52.5114	280	7	0		Frozen sediment
Sed_87-0650	Single-cell sequencing	root (UID1)	0	0	Comp=0%	10	7456	2782								M0087	41.765	2691	2	0		Frozen sediment
Sed_87-0651	Single-cell sequencing	root (UID1)	0	0	Comp=0%	76	78382	17397								M0087	35.4227	5124	5	0		Frozen sediment
Sed_87-0652	Single-cell sequencing	root (UID1)	0	0	Comp=0%	19	4359	288								M0087	55.8614	224	9	0		Frozen sediment
Sed_87-0653	Single-cell sequencing	root (UID1)	0	0	Comp=0%	19	4766	288								M0087	60.1553	254	10	0		Frozen sediment
Sed_87-0654	Single-cell sequencing	k__Bacteria (UID1452)	27.77	0.2	Low Quality	651	595725	47037	d__Bacteria	p__Chloroflexota	c__Dehalococcoidia	o__SZUA-161	f__E44-bin15	g__JAAXQM01	s__	M0087	49.7542	2347	39	0		Frozen sediment
Sed_87-0655	Single-cell sequencing	root (UID1)	0	0	Comp=0%	295	103065	21162								M0087	36.8234	280	89	0		Frozen sediment
Sed_87-0656	Single-cell sequencing	root (UID1)	0	0	Comp=0%	61	37424	20513								M0087	42.5716	20513	1	0		Frozen sediment
Sed_87-0657	Single-cell sequencing	root (UID1)	0	0	Comp=0%	30	16696	8407								M0087	46.3345	8407	1	0		Frozen sediment
Sed_87-0658	Single-cell sequencing	k__Bacteria (UID203)	10.34	0	Low Quality	150	245347	60007								M0087	36.6477	19989	4	0		Frozen sediment
Sed_87-0659	Single-cell sequencing	root (UID1)	0	0	Comp=0%	131	72681	11260								M0087	48.8243	1591	12	0		Frozen sediment
Sed_87-0660	Single-cell sequencing	root (UID1)	0	0	Comp=0%	32	22108	14370								M0087	44.1695	14370	1	0		Frozen sediment
Sed_87-0661	Single-cell sequencing	root (UID1)	0	0	Comp=0%	254	204284	27751								M0087	49.7734	8848	7	0		Frozen sediment
Sed_87-0662	Single-cell sequencing	root (UID1)	4.17	0	Low Quality	79	99827	78485								M0087	39.9311	78485	1	0		Frozen sediment
Sed_87-0663	Single-cell sequencing	root (UID1)	4.17	0	Low Quality	99	100208	34981								M0087	43.6891	21628	2	0		Frozen sediment
Sed_87-0664	Single-cell sequencing	root (UID1)	0	0	Comp=0%	75	127694	29489								M0087	35.7213	21266	3	0		Frozen sediment
Sed_87-0665	Single-cell sequencing	root (UID1)	0	0	Comp=0%	54	48773	16114								M0087	39.5526	4252	3	0		Frozen sediment
Sed_87-0666	Single-cell sequencing	root (UID1)	0	0	Comp=0%	40	25364	14140								M0087	44.1176	14140	1	0		Frozen sediment
Sed_87-0667	Single-cell sequencing	k__Bacteria (UID203)	0.16	0	Low Quality	125	31059	291								M0087	49.1581	252	57	0		Frozen sediment
Sed_87-0668	Single-cell sequencing	root (UID1)	0	0	Comp=0%	83	114887	21727								M0087	57.5209	6312	6	0		Frozen sediment
Sed_87-0669	Single-cell sequencing	root (UID1)	0	0	Comp=0%	156	53546	11639								M0087	47.9924	274	47	0		Frozen sediment
Sed_87-0670	Single-cell sequencing	k__Bacteria (UID203)	0.88	0	Low Quality	27	41067	34514								M0087	33.1945	34514	1	0		Frozen sediment
Sed_87-0671	Single-cell sequencing	k__Bacteria (UID203)	2.59	0	Low Quality	58	77700	60847								M0087	37.9434	60847	1	0		Frozen sediment
Sed_87-0672	Single-cell sequencing	root (UID1)	0	0	Comp=0%	89	43390	19264								M0087	38.1724	349	6	0		Frozen sediment
Sed_87-0673	Single-cell sequencing	root (UID1)	0	0	Comp=0%	60	112487	23353								M0087	48.7043	8216	4	0		Frozen sediment
Sed_87-0674	Single-cell sequencing	root (UID1)	0	0	Comp=0%	34	8586	283								M0087	62.2292	260	16	0		Frozen sediment
Sed_87-0675	Single-cell sequencing	root (UID1)	0	0	Comp=0%	36	46374	19467								M0087	43.5179	16900	2	0		Frozen sediment
Sed_87-0676	Single-cell sequencing	root (UID1)	0	0	Comp=0%	230	61158	1300								M0087	41.6086	252	100	0		Frozen sediment
Sed_87-0677	Single-cell sequencing	k__Bacteria (UID203)	7.52	0	Low Quality	512	145091	1143								M0087	40.4181	270	214	0		Frozen sediment
Sed_87-0678	Single-cell sequencing	root (UID1)	0	0	Comp=0%	116	73671	13018								M0087	43.8042	4408	5	0		Frozen sediment
Sed_87-0679	Single-cell sequencing	k__Bacteria (UID203)	0.88	0	Low Quality	69	21189	1212								M0087	43.5273	270	26	0		Frozen sediment
Sed_87-0680	Single-cell sequencing	k__Bacteria (UID203)	13.24	1.72	Low Quality	978	355781	14246								M0087	40.564	307	276	0		Frozen sediment
Sed_87-0681	Single-cell sequencing	root (UID1)	8.33	0	Low Quality	292	452063	38527								M0087	34.6868	9691	12	0		Frozen sediment
Sed_87-0682	Single-cell sequencing	root (UID1)	0	0	Comp=0%	65	34248	6205								M0087	44.1632	825	9	0		Frozen sediment
Sed_87-0683	Single-cell sequencing	root (UID1)	0	0	Comp=0%	48	38553	10014								M0087	42.8994	4480	3	0		Frozen sediment
Sed_87-0684	Single-cell sequencing	root (UID1)	0	0	Comp=0%	193	82293	10550								M0087	41.6257	404	31	0		Frozen sediment
Sed_87-0685	Single-cell sequencing	root (UID1)	0	0	Comp=0%	100	98222	27403								M0087	43.0952	9442	3	0		Frozen sediment
Sed_87-0686	Single-cell sequencing	root (UID1)	0	0	Comp=0%	76	29332	8572								M0087	42.2815	283	18	0		Frozen sediment
Sed_87-0687	Single-cell sequencing	k__Bacteria (UID203)	29.18	1.72	Low Quality	4279	1228783	16063								M0087	58.8831	272	1724	2	528	Frozen sediment
Sed_87-0688	Single-cell sequencing	root (UID1)	0	0	Comp=0%	30	7588	373								M0087	63.5345	258	14	0		Frozen sediment
Sed_87-0689	Single-cell sequencing	k__Bacteria (UID203)	0.16	0	Low Quality	45	11452	415								M0087	59.7101	255	21	0		Frozen sediment
Sed_87-0690	Single-cell sequencing	k__Bacteria (UID203)	0.16	0	Low Quality	72	83516	8700								M0087	34.209	4539	7	0		Frozen sediment
Sed_87-0691	Single-cell sequencing	root (UID1)	0	0	Comp=0%	36	33420	7389								M0087	50.8947	6027	3	0		Frozen sediment
Sed_87-0692	Single-cell sequencing	root (UID1)	0	0	Comp=0%	1	252	252								M0087	37.6984	252	1	0		Frozen sediment
Sed_87-0693	Single-cell sequencing	root (UID1)	0	0	Comp=0%	91	45756	21817								M0087	40.1062	402	4	0		Frozen sediment
Sed_87-0694	Single-cell sequencing	k__Bacteria (UID203)	4.55	0	Low Quality	563	201726	5906								M0087	42.3778	321	167	0		Frozen sediment
Sed_87-0695	Single-cell sequencing	k__Bacteria (UID1452)	11.68	0	Low Quality	258	296239	37626								M0087	46.4844	8158	8	1	677	Frozen sediment
Sed_87-0696	Single-cell sequencing	k__Bacteria (UID203)	3.06	0	Low Quality	260	84253	8851								M0087	41.7386	277	91	0		Frozen sediment
Sed_87-0697	Single-cell sequencing	k__Bacteria (UID203)	1.82	0	Low Quality	95	181562	66529								M0087	35.1235	34622	2	0		Frozen sediment
Sed_87-0698	Single-cell sequencing	k__Bacteria (UID203)	5.49	0	Low Quality	178	245743	16676								M0087	50.7017	5088	13	0		Frozen sediment
Sed_87-0699	Single-cell sequencing	root (UID1)	0	0	Comp=0%	76	73144	19554								M0087	39.6888	8812	3	0		Frozen sediment
Sed_87-0700	Single-cell sequencing	k__Bacteria (UID203)	2.59	0	Low Quality	413	138835	22133								M0087	44.9887	278	132	0		Frozen sediment
Sed_87-0701	Single-cell sequencing	root (UID1)	0	0	Comp=0%	39	30940	19240								M0087	47.5307	19240	1	0		Frozen sediment
Sed_87-0702	Single-cell sequencing	root (UID1)	0	0	Comp=0%	662	217484	8404								M0087	40.5717	284	226	0		Frozen sediment
Sed_87-0703	Single-cell sequencing	root (UID1)	0	0	Comp=0%	220	156169	25217								M0087	56.1116	2745	10	0		Frozen sediment
Sed_87-0704	Single-cell sequencing	k__Bacteria (UID203)	8.62	0	Low Quality	116	140446	39551								M0087	52.0969	32936	2	0		Frozen sediment
Sed_87-0705	Single-cell sequencing	root (UID1)	0	0	Comp=0%	4	993	271								M0087	44.0081	268	2	0		Frozen sediment
Sed_87-0706	Single-cell sequencing	root (UID1)	0	0	Comp=0%	35	21644	11501								M0087	43.3885	11501	1	0		Frozen sediment
Sed_87-0707	Single-cell sequencing	k__Bacteria (UID203)	7.02	0	Low Quality	286	249257	16998								M0087	48.7946	2181	18	0		Frozen sediment
Sed_87-0708	Single-cell sequencing	root (UID1)	0	0	Comp=0%	14	3673	376								M0087	47.5088	259	8	0		Frozen sediment
Sed_87-0709	Single-cell sequencing	root (UID1)	0	0	Comp=0%	31	7808	312								M0087	60.0026	254	15	0		Frozen sediment
Sed_87-0710	Single-cell sequencing	root (UID1)	0	0	Comp=0%	122	41668	7692								M0087	43.5706	270	36	0		Frozen sediment
Sed_87-0711	Single-cell sequencing	root (UID1)	0	0	Comp=0%	132	148860	47282								M0087	36.7513	33647	2	0		Frozen sediment
Sed_87-0712	Single-cell sequencing	k__Bacteria (UID203)	0.16	0	Low Quality	172	69974	6860								M0087	39.719	336	35	0		Frozen sediment
Sed_87-0713	Single-cell sequencing	root (UID1)	0	0	Comp=0%	24	16747	7335								M0087	49.8238	3839	2	0		Frozen sediment
Sed_87-0714	Single-cell sequencing	c__Gammaproteobacteria (UID4202)	58.17	3.21	Medium Quality	879	2341891	69100	d__Bacteria	p__Proteobacteria	c__Gammaproteobacteria	o__Xanthomonadales	f__SZUA-36	g__SZUA-36	s__	M0087	50.8454	16274	48	0		Frozen sediment
Sed_87-0715	Single-cell sequencing	root (UID1)	0	0	Comp=0%	44	38273	21227								M0087	37.823	21227	1	0		Frozen sediment
Sed_87-0716	Single-cell sequencing	root (UID1)	0	0	Comp=0%	151	91483	23433								M0087	50.9953	4018	5	0		Frozen sediment
Sed_87-0717	Single-cell sequencing	k__Bacteria (UID203)	5.58	0	Low Quality	451	217007	53155								M0087	46.7142	464	58	0		Frozen sediment
Sed_87-0718	Single-cell sequencing	k__Bacteria (UID203)	0.88	0	Low Quality	117	91291	29763								M0087	35.9641	8463	3	0		Frozen sediment
Sed_87-0719	Single-cell sequencing	k__Bacteria (UID203)	4.55	0	Low Quality	210	88827	22752								M0087	43.3967	287	34	0		Frozen sediment
Sed_87-0720	Single-cell sequencing	k__Bacteria (UID203)	1.88	0	Low Quality	78	39488	9353								M0087	45.5278	754	4	0		Frozen sediment
Sed_87-0721	Single-cell sequencing	root (UID1)	0	0	Comp=0%	47	42986	14532								M0087	46.8315	3198	4	0		Frozen sediment
Sed_87-0722	Single-cell sequencing	k__Archaea (UID2)	4.37	0.07	Low Quality	252	369117	12801								M0087	27.5948	5769	22	0		Frozen sediment
Sed_87-0723	Single-cell sequencing	root (UID1)	4.17	0	Low Quality	24	6065	288								M0087	58.3347	271	11	0		Frozen sediment
Sed_87-0724	Single-cell sequencing	k__Bacteria (UID203)	2.04	0	Low Quality	239	103191	31663								M0087	46.131	341	36	0		Frozen sediment
Sed_87-0725	Single-cell sequencing	k__Bacteria (UID203)	0.16	0	Low Quality	140	38849	717								M0087	42.4335	269	64	0		Frozen sediment
Sed_87-0726	Single-cell sequencing	k__Bacteria (UID203)	10.82	0	Low Quality	1043	295313	1291								M0087	40.5471	269	429	0		Frozen sediment
Sed_87-0727	Single-cell sequencing	root (UID1)	0	0	Comp=0%	59	64010	41740								M0087	46.0569	41740	1	0		Frozen sediment
Sed_87-0728	Single-cell sequencing	k__Bacteria (UID203)	0.33	0	Low Quality	197	87461	15687								M0087	41.4299	346	29	0		Frozen sediment
Sed_87-0729	Single-cell sequencing	root (UID1)	0	0	Comp=0%	42	27118	5362								M0087	43.591	4341	3	0		Frozen sediment
Sed_87-0730	Single-cell sequencing	root (UID1)	0	0	Comp=0%	29	90641	40318								M0087	45.9637	32737	2	0		Frozen sediment
Sed_87-0731	Single-cell sequencing	root (UID1)	0	0	Comp=0%	30	15238	6710								M0087	49.3897	1579	2	0		Frozen sediment
Sed_87-0732	Single-cell sequencing	root (UID1)	0	0	Comp=0%	13	3273	290								M0087	43.6908	258	6	0		Frozen sediment
Sed_87-0733	Single-cell sequencing	root (UID1)	4.17	0	Low Quality	686	252185	8159								M0087	47.7019	346	210	0		Frozen sediment
Sed_87-0734	Single-cell sequencing	root (UID1)	0	0	Comp=0%	47	47103	33521								M0087	48.205	33521	1	0		Frozen sediment
Sed_87-0735	Single-cell sequencing	root (UID1)	0	0	Comp=0%	20	5001	315								M0087	57.1286	253	10	0		Frozen sediment
Sed_87-0736	Single-cell sequencing	root (UID1)	0	0	Comp=0%	135	56204	18178								M0087	38.7375	287	24	0		Frozen sediment
Sed_87-0737	Single-cell sequencing	k__Bacteria (UID203)	0.16	0	Low Quality	33	8451	361								M0087	58.8451	255	16	0		Frozen sediment
Sed_87-0738	Single-cell sequencing	k__Bacteria (UID203)	30.41	1.75	Low Quality	383	548484	34900	d__Bacteria	p__Chloroflexota	c__Dehalococcoidia	o__SZUA-161	f__E44-bin15	g__JAAXQM01	s__	M0087	49.4897	6935	18	0		Frozen sediment
Sed_87-0739	Single-cell sequencing	root (UID1)	0	0	Comp=0%	21	5119	281								M0087	58.5271	248	10	0		Frozen sediment
Sed_87-0740	Single-cell sequencing	root (UID1)	0	0	Comp=0%	93	41843	17574								M0087	46.5789	286	12	0		Frozen sediment
Sed_87-0741	Single-cell sequencing	root (UID1)	0	0	Comp=0%	47	49173	33857								M0087	45.9236	33857	1	0		Frozen sediment
Sed_87-0742	Single-cell sequencing	root (UID1)	1.56	0	Low Quality	933	295235	8997								M0087	40.2076	287	345	0		Frozen sediment
Sed_87-0743	Single-cell sequencing	k__Bacteria (UID203)	1.2	0	Low Quality	81	43576	21563								M0087	46.8446	1111	2	0		Frozen sediment
Sed_87-0744	Single-cell sequencing	k__Bacteria (UID203)	1.88	0	Low Quality	209	233656	70645								M0087	36.1921	9893	4	1	1586	Frozen sediment
Sed_87-0745	Single-cell sequencing	root (UID1)	0	0	Comp=0%	76	51431	16833								M0087	35.0632	2670	3	0		Frozen sediment
Sed_87-0746	Single-cell sequencing	k__Archaea (UID2)	3.88	0	Low Quality	224	231485	15562								M0087	38.0824	3450	18	0		Frozen sediment
Sed_87-0747	Single-cell sequencing	root (UID1)	4.17	0	Low Quality	142	118042	39744								M0087	40.2636	25815	2	0		Frozen sediment
Sed_87-0748	Single-cell sequencing	root (UID1)	0	0	Comp=0%	181	86649	24819								M0087	47.3497	441	20	0		Frozen sediment
Sed_87-0749	Single-cell sequencing	root (UID1)	0	0	Comp=0%	46	98977	29178								M0087	34.9475	21646	2	0		Frozen sediment
Sed_87-0750	Single-cell sequencing	root (UID1)	0	0	Comp=0%	53	53518	19547								M0087	47.7802	15674	2	0		Frozen sediment
Sed_87-0751	Single-cell sequencing	k__Bacteria (UID203)	6.03	1.72	Low Quality	127	208963	49514								M0087	41.2939	15259	4	0		Frozen sediment
Sed_87-0752	Single-cell sequencing	k__Bacteria (UID203)	1.18	0	Low Quality	368	120247	10871								M0087	42.2564	278	125	0		Frozen sediment
Sed_87-0753	Single-cell sequencing	k__Bacteria (UID203)	13.79	0	Low Quality	300	368663	104609	d__Bacteria	p__Caldatribacteriota	c__JS1	o__SB-45	f__34-128	g__34-128	s__	M0087	35.6423	32102	3	0		Frozen sediment
Sed_87-0754	Single-cell sequencing	root (UID1)	0	0	Comp=0%	24	15558	9386								M0087	41.7599	9386	1	0		Frozen sediment
Sed_87-0755	Single-cell sequencing	k__Bacteria (UID203)	5.17	0	Low Quality	125	323614	28321								M0087	38.7823	13456	8	0		Frozen sediment
Sed_87-0756	Single-cell sequencing	root (UID1)	0	0	Comp=0%	32	41282	21804								M0087	46.6329	21804	1	0		Frozen sediment
Sed_87-0757	Single-cell sequencing	root (UID1)	0	0	Comp=0%	22	27014	21284								M0087	53.6574	21284	1	0		Frozen sediment
Sed_87-0758	Single-cell sequencing	k__Bacteria (UID203)	10.35	0	Low Quality	1058	341637	1533								M0087	38.5977	298	382	0		Frozen sediment
Sed_87-0759	Single-cell sequencing	root (UID1)	0	0	Comp=0%	40	10033	289								M0087	60.9987	257	19	0		Frozen sediment
Sed_87-0760	Single-cell sequencing	k__Bacteria (UID203)	8.62	0	Low Quality	807	677948	57113								M0087	50.8113	1493	72	0		Frozen sediment
Sed_87-0761	Single-cell sequencing	k__Bacteria (UID203)	12.27	3.09	Low Quality	1281	781627	22850								M0087	40.8239	836	159	0		Frozen sediment
Sed_87-0762	Single-cell sequencing	root (UID1)	0	0	Comp=0%	33	23168	12457								M0087	43.34	12457	1	0		Frozen sediment
Sed_87-0763	Single-cell sequencing	root (UID1)	0	0	Comp=0%	40	43774	34046								M0087	41.7257	34046	1	0		Frozen sediment
Sed_87-0764	Single-cell sequencing	root (UID1)	0	0	Comp=0%	29	49916	24796								M0087	49.399	6932	2	0		Frozen sediment
Sed_87-0765	Single-cell sequencing	k__Bacteria (UID203)	0.89	0	Low Quality	585	175557	2228								M0087	39.766	275	229	0		Frozen sediment
Sed_87-0766	Single-cell sequencing	root (UID1)	0	0	Comp=0%	75	34447	8366								M0087	41.9659	311	7	0		Frozen sediment
Sed_87-0767	Single-cell sequencing	k__Bacteria (UID203)	20.69	0	Low Quality	370	439611	66074	d__Bacteria	p__Caldatribacteriota	c__JS1	o__SB-45	f__34-128	g__34-128	s__	M0087	34.9254	6329	10	0		Frozen sediment
Sed_87-0768	Single-cell sequencing	root (UID1)	4.17	0	Low Quality	85	42148	10401								M0087	41.2143	435	6	0		Frozen sediment
Sed_90-0001	Single-cell sequencing	k__Bacteria (UID203)	15.52	0	Low Quality	348	495685	28084	d__Bacteria	p__Caldatribacteriota	c__JS1	o__SB-45	f__34-128	g__34-128	s__	M0090	34.6846	6742	19	0		Fresh sediment
Sed_90-0002	Single-cell sequencing	k__Bacteria (UID203)	8.62	0	Low Quality	103	129721	19878								M0090	37.9738	3236	7	0		Fresh sediment
Sed_90-0003	Single-cell sequencing	k__Bacteria (UID3187)	22.15	0.05	Low Quality	934	1010106	17457	d__Bacteria	p__Acidobacteriota	c__Aminicenantia	o__Aminicenantales	f__Aminicenantaceae	g__SOIV01	s__	M0090	41.2834	2984	67	0		Fresh sediment
Sed_90-0004	Single-cell sequencing	k__Bacteria (UID203)	12.07	0	Low Quality	71	67077	18547								M0090	37.134	2066	6	0		Fresh sediment
Sed_90-0005	Single-cell sequencing	k__Bacteria (UID1452)	19.17	0.99	Low Quality	200	261427	17854	d__Bacteria	p__Patescibacteria	c__Microgenomatia	o__UBA1400	f__	g__	s__	M0090	40.4763	3710	18	0		Fresh sediment
Sed_90-0006	Single-cell sequencing	root (UID1)	0	0	Comp=0%	107	88105	10361								M0090	47.9939	3193	7	0		Fresh sediment
Sed_90-0007	Single-cell sequencing	k__Bacteria (UID3187)	17.97	0.09	Low Quality	417	671682	28657	d__Bacteria	p__Acidobacteriota	c__Aminicenantia	o__Aminicenantales	f__Aminicenantaceae	g__SOIV01	s__	M0090	41.3956	5331	33	0		Fresh sediment
Sed_90-0008	Single-cell sequencing	k__Bacteria (UID203)	12.07	0	Low Quality	237	291139	25794								M0090	34.6888	3815	16	0		Fresh sediment
Sed_90-0009	Single-cell sequencing	k__Bacteria (UID203)	5.33	0	Low Quality	403	483326	27186								M0090	50.5401	5302	21	0		Fresh sediment
Sed_90-0010	Single-cell sequencing	root (UID1)	0	0	Comp=0%	5	1325	295								M0090	27.7736	274	3	0		Fresh sediment
Sed_90-0011	Single-cell sequencing	k__Bacteria (UID2495)	35.21	2.25	Low Quality	787	1087734	30397	d__Bacteria	p__Aerophobota	c__Aerophobia	o__Aerophobales	f__AE-B3A	g__AE-B3A	s__	M0090	40.7397	4230	56	0		Fresh sediment
Sed_90-0012	Single-cell sequencing	k__Bacteria (UID203)	12.23	0	Low Quality	186	308740	21479								M0090	35.4309	7757	14	0		Fresh sediment
Sed_90-0013	Single-cell sequencing	k__Bacteria (UID2495)	30.85	1.1	Low Quality	623	845648	34695	d__Bacteria	p__Omnitrophota	c__Koll11	o__4484-171	f__4484-171	g__	s__	M0090	43.4175	6051	36	0		Fresh sediment
Sed_90-0014	Single-cell sequencing	root (UID1)	0	0	Comp=0%	136	224729	33237								M0090	38.2983	8077	8	0		Fresh sediment
Sed_90-0015	Single-cell sequencing	c__Deltaproteobacteria (UID3216)	20.99	0.32	Low Quality	377	440336	17185	d__Bacteria	p__Desulfobacterota	c__Desulfobacteria	o__Desulfobacterales	f__ETH-SRB1	g__JACNLL01	s__	M0090	42.1575	3865	30	1	1560	Fresh sediment
Sed_90-0016	Single-cell sequencing	k__Bacteria (UID203)	13.28	0	Low Quality	485	558038	25297								M0090	49.596	3412	30	0		Fresh sediment
Sed_90-0017	Single-cell sequencing	k__Bacteria (UID1452)	16.83	1.49	Low Quality	368	491455	32066	d__Bacteria	p__Chloroflexota	c__Dehalococcoidia	o__SZUA-161	f__E44-bin15	g__	s__	M0090	50.1461	5524	22	1	1253	Fresh sediment
Sed_90-0018	Single-cell sequencing	k__Bacteria (UID2495)	18.13	0	Low Quality	407	689936	35455	d__Bacteria	p__Marinisomatota	c__Marinisomatia	o__Marinisomatales	f__J089	g__	s__	M0090	35.6728	7500	30	0		Fresh sediment
Sed_90-0019	Single-cell sequencing	k__Bacteria (UID238)	31.41	1.42	Low Quality	444	900613	41360	d__Bacteria	p__Caldatribacteriota	c__JS1	o__SB-45	f__34-128	g__34-128	s__	M0090	36.2334	12062	22	1	1586	Fresh sediment
Sed_90-0020	Single-cell sequencing	root (UID1)	8.33	0	Low Quality	192	293115	11868								M0090	35.181	6038	17	0		Fresh sediment
Sed_90-0021	Single-cell sequencing	k__Bacteria (UID203)	20.69	0.86	Low Quality	143	272960	31864								M0090	43.9332	14202	6	0		Fresh sediment
Sed_90-0022	Single-cell sequencing	k__Bacteria (UID203)	18.26	0	Low Quality	464	819659	31731	d__Bacteria	p__Bacteroidota	c__Bacteroidia	o__Bacteroidales	f__VadinHA17	g__	s__	M0090	36.5643	7820	29	1	1516	Fresh sediment
Sed_90-0023	Single-cell sequencing	k__Bacteria (UID203)	24.14	0	Low Quality	358	533740	32096	d__Bacteria	p__Caldatribacteriota	c__JS1	o__SB-45	f__34-128	g__34-128	s__	M0090	35.0423	8610	19	0		Fresh sediment
Sed_90-0024	Single-cell sequencing	root (UID1)	0	0	Comp=0%	49	61439	23007								M0090	42.2028	16326	2	0		Fresh sediment
Sed_90-0025	Single-cell sequencing	k__Archaea (UID2)	1.87	0	Low Quality	190	216695	16352								M0090	36.6432	3630	12	1	1408	Fresh sediment
Sed_90-0026	Single-cell sequencing	k__Bacteria (UID203)	8.62	1.72	Low Quality	291	472624	24396								M0090	49.4908	5884	20	0		Fresh sediment
Sed_90-0027	Single-cell sequencing	k__Bacteria (UID203)	9.09	0.36	Low Quality	292	319935	17265								M0090	41.4757	4040	19	0		Fresh sediment
Sed_90-0028	Single-cell sequencing	k__Bacteria (UID3187)	17.57	0.05	Low Quality	932	1089625	30843	d__Bacteria	p__Acidobacteriota	c__Aminicenantia	o__Aminicenantales	f__Aminicenantaceae	g__WTAW01	s__	M0090	42.4993	5107	46	0		Fresh sediment
Sed_90-0029	Single-cell sequencing	k__Bacteria (UID203)	12.07	0	Low Quality	789	1097986	22661	d__Bacteria	p__Desulfobacterota	c__Desulfobacteria	o__Desulfatiglandales	f__Desulfatiglandaceae	g__JACNIU01	s__	M0090	46.7607	5197	51	0		Fresh sediment
Sed_90-0030	Single-cell sequencing	root (UID1)	6.25	0	Low Quality	487	722243	37432								M0090	46.5606	7342	26	0		Fresh sediment
Sed_90-0031	Single-cell sequencing	k__Bacteria (UID2495)	19.23	1.3	Low Quality	860	834955	34962	d__Bacteria	p__Acidobacteriota	c__Aminicenantia	o__Aminicenantales	f__Aminicenantaceae	g__WTAW01	s__	M0090	42.84	2907	43	0		Fresh sediment
Sed_90-0032	Single-cell sequencing	root (UID1)	4.17	0	Low Quality	456	627046	25246	d__Bacteria	p__Bacteroidota	c__Bacteroidia	o__Bacteroidales	f__PUMT01	g__	s__	M0090	37.0815	6325	28	1	519	Fresh sediment
Sed_90-0033	Single-cell sequencing	root (UID1)	8.33	0	Low Quality	112	178198	30105								M0090	46.1338	20091	4	0		Fresh sediment
Sed_90-0034	Single-cell sequencing	k__Bacteria (UID2328)	13.88	1.45	Low Quality	173	328213	23806								M0090	34.4714	8954	11	0		Fresh sediment
Sed_90-0035	Single-cell sequencing	k__Bacteria (UID203)	21.55	1.72	Low Quality	501	880129	40489	d__Bacteria	p__Aerophobota	c__Aerophobia	o__Aerophobales	f__AE-B3A	g__AE-B3A	s__	M0090	41.4184	9155	27	0		Fresh sediment
Sed_90-0036	Single-cell sequencing	k__Bacteria (UID203)	27.59	0	Low Quality	239	315425	19186	d__Bacteria	p__Patescibacteria	c__Paceibacteria	o__Paceibacterales	f__PWMZ01	g__	s__	M0090	34.4399	5631	15	0		Fresh sediment
Sed_90-0037	Single-cell sequencing	k__Archaea (UID2)	3.09	0	Low Quality	515	611005	24549								M0090	45.5111	4543	35	0		Fresh sediment
Sed_90-0038	Single-cell sequencing	k__Bacteria (UID3187)	20.37	0.47	Low Quality	336	663851	41757	d__Bacteria	p__Acidobacteriota	c__Aminicenantia	o__Aminicenantales	f__Aminicenantaceae	g__WTAW01	s__	M0090	43.2712	21754	10	0		Fresh sediment
Sed_90-0039	Single-cell sequencing	k__Bacteria (UID203)	10.34	0	Low Quality	144	236197	17994								M0090	34.1163	7825	10	0		Fresh sediment
Sed_90-0040	Single-cell sequencing	k__Bacteria (UID209)	24.65	0.46	Low Quality	328	447116	27231	d__Bacteria	p__Caldatribacteriota	c__JS1	o__SB-45	f__34-128	g__34-128	s__	M0090	34.6525	7277	16	1	856	Fresh sediment
Sed_90-0041	Single-cell sequencing	k__Bacteria (UID1452)	35.42	0.11	Low Quality	299	686269	66090	d__Bacteria	p__Chloroflexota	c__Dehalococcoidia	o__GIF9	f__UBA5620	g__JACNFS01	s__	M0090	50.1746	15875	12	0		Fresh sediment
Sed_90-0042	Single-cell sequencing		0	0	Comp=0%	0	0	0								M0090	0	0	0	0		Fresh sediment
Sed_90-0043	Single-cell sequencing	k__Bacteria (UID203)	18.1	0	Low Quality	252	520146	22894	d__Bacteria	p__Caldatribacteriota	c__JS1	o__SB-45	f__34-128	g__34-128	s__	M0090	35.2908	9005	19	0		Fresh sediment
Sed_90-0044	Single-cell sequencing	root (UID1)	2.08	0	Low Quality	331	579526	25305								M0090	35.6762	6041	23	1	1584	Fresh sediment
Sed_90-0045	Single-cell sequencing	p__Firmicutes (UID241)	20.52	0.66	Low Quality	517	910038	29453	d__Bacteria	p__Caldatribacteriota	c__JS1	o__SB-45	f__34-128	g__34-128	s__	M0090	35.1634	9275	28	1	732	Fresh sediment
Sed_90-0046	Single-cell sequencing	root (UID1)	0	0	Comp=0%	192	111027	9002								M0090	37.6467	901	23	0		Fresh sediment
Sed_90-0047	Single-cell sequencing	k__Bacteria (UID203)	21.16	0	Low Quality	1238	1234241	31920	d__Bacteria	p__Bacteroidota	c__Bacteroidia	o__Bacteroidales	f__JACABE01	g__	s__	M0090	34.0546	2543	89	0		Fresh sediment
Sed_90-0048	Single-cell sequencing	root (UID1)	0	0	Comp=0%	137	85069	12136								M0090	45.8922	979	16	0		Fresh sediment
Sed_90-0049	Single-cell sequencing	root (UID1)	0	0	Comp=0%	1	271	271								M0090	43.1734	271	1	0		Fresh sediment
Sed_90-0050	Single-cell sequencing	c__Deltaproteobacteria (UID3216)	35.78	9.02	Low Quality	3550	1846619	9574	d__Bacteria	p__Desulfobacterota	c__Desulfobacteria	o__	f__	g__	s__	M0090	40.8895	608	641	0		Fresh sediment
Sed_90-0051	Single-cell sequencing	root (UID1)	0	0	Comp=0%	72	122709	17411								M0090	35.9468	6334	5	0		Fresh sediment
Sed_90-0052	Single-cell sequencing	k__Bacteria (UID203)	20.69	0	Low Quality	1028	1361453	23156	d__Bacteria	p__Desulfobacterota	c__Desulfobacteria	o__Desulfatiglandales	f__B25-G16	g__B33-G16	s__	M0090	44.9639	4247	81	1	1568	Fresh sediment
Sed_90-0053	Single-cell sequencing	k__Bacteria (UID203)	29.31	0	Low Quality	242	524424	33307	d__Bacteria	p__Caldatribacteriota	c__JS1	o__SB-45	f__34-128	g__34-128	s__	M0090	35.2286	9417	16	0		Fresh sediment
Sed_90-0054	Single-cell sequencing	k__Bacteria (UID203)	0.86	0	Low Quality	89	80126	24665								M0090	42.2247	8661	3	0		Fresh sediment
Sed_90-0055	Single-cell sequencing	k__Bacteria (UID203)	15.67	0.86	Low Quality	667	1007207	24430	d__Bacteria	p__Desulfobacterota	c__Desulfobacteria	o__Desulfatiglandales	f__Desulfatiglandaceae	g__JACNIU01	s__	M0090	46.5558	5683	46	0		Fresh sediment
Sed_90-0056	Single-cell sequencing	k__Bacteria (UID203)	12.23	0	Low Quality	652	984773	33962	d__Bacteria	p__Cloacimonadota	c__Cloacimonadia	o__Cloacimonadales	f__TCS61	g__JABMPU01	s__	M0090	34.8852	6690	40	0		Fresh sediment
Sed_90-0057	Single-cell sequencing	root (UID1)	0	0	Comp=0%	195	286832	22311								M0090	34.8629	7877	11	2	609	Fresh sediment
Sed_90-0058	Single-cell sequencing	k__Bacteria (UID203)	37.36	0.57	Low Quality	357	720162	34942	d__Bacteria	p__Caldatribacteriota	c__JS1	o__SB-45	f__34-128	g__34-128	s__	M0090	35.1184	8544	26	0		Fresh sediment
Sed_90-0059	Single-cell sequencing	p__Firmicutes (UID241)	33.42	0.88	Low Quality	424	729079	31396	d__Bacteria	p__Caldatribacteriota	c__JS1	o__SB-45	f__34-128	g__34-128	s__	M0090	35.48	8136	22	0		Fresh sediment
Sed_90-0060	Single-cell sequencing	k__Bacteria (UID203)	27.59	1.72	Low Quality	212	559377	28116	d__Bacteria	p__Ratteibacteria	c__UBA8468	o__UBA8468	f__UBA8468	g__UBA8468	s__	M0090	41.0346	12866	16	0		Fresh sediment
Sed_90-0061	Single-cell sequencing	k__Bacteria (UID1452)	34.28	1.82	Low Quality	296	627246	22999	d__Bacteria	p__Chloroflexota	c__Dehalococcoidia	o__Dehalococcoidales	f__RBG-16-60-22	g__	s__	M0090	48.3536	8257	25	0		Fresh sediment
Sed_90-0062	Single-cell sequencing	k__Bacteria (UID203)	18.97	0	Low Quality	233	435612	22936	d__Bacteria	p__Caldatribacteriota	c__JS1	o__SB-45	f__34-128	g__34-128	s__	M0090	34.6169	6846	18	0		Fresh sediment
Sed_90-0063	Single-cell sequencing	k__Bacteria (UID1452)	21.29	0	Low Quality	183	484131	32852	d__Bacteria	p__Chloroflexota	c__Dehalococcoidia	o__GIF9	f__UBA5620	g__JACNFS01	s__	M0090	50.4409	14148	12	0		Fresh sediment
Sed_90-0064	Single-cell sequencing	k__Bacteria (UID1452)	16.08	2.31	Low Quality	229	207364	12306	d__Bacteria	p__Patescibacteria	c__Paceibacteria	o__Paceibacterales	f__GWA2-38-27	g__	s__	M0090	37.005	3406	15	0		Fresh sediment
Sed_90-0065	Single-cell sequencing	k__Bacteria (UID203)	18.1	0	Low Quality	396	711473	27958	d__Bacteria	p__Marinisomatota	c__Marinisomatia	o__Marinisomatales	f__J089	g__	s__	M0090	35.9959	8604	26	0		Fresh sediment
Sed_90-0066	Single-cell sequencing	k__Bacteria (UID203)	9.06	0.35	Low Quality	305	504116	41399	d__Bacteria	p__Chloroflexota	c__Dehalococcoidia	o__GIF9	f__UBA5620	g__	s__	M0090	46.0773	14246	11	0		Fresh sediment
Sed_90-0067	Single-cell sequencing	root (UID1)	0	0	Comp=0%	4	975	269								M0090	52	245	2	0		Fresh sediment
Sed_90-0068	Single-cell sequencing	k__Bacteria (UID3187)	25.21	0.05	Low Quality	562	867219	30650	d__Bacteria	p__Acidobacteriota	c__Aminicenantia	o__Aminicenantales	f__Aminicenantaceae	g__SOIV01	s__	M0090	41.6437	7269	34	0		Fresh sediment
Sed_90-0069	Single-cell sequencing	k__Bacteria (UID203)	36.36	9.48	Low Quality	724	1214424	33198	d__Bacteria	p__Marinisomatota	c__Marinisomatia	o__Marinisomatales	f__J089	g__	s__	M0090	37.1097	10219	37	0		Fresh sediment
Sed_90-0070	Single-cell sequencing	k__Bacteria (UID203)	19.83	0	Low Quality	1153	983618	18728								M0090	45.0678	1606	113	0		Fresh sediment
Sed_90-0071	Single-cell sequencing	k__Archaea (UID2)	1.26	0.07	Low Quality	279	399217	21536								M0090	30.5419	7568	17	0		Fresh sediment
Sed_90-0072	Single-cell sequencing	k__Bacteria (UID203)	19.67	5.58	Low Quality	241	353073	35977								M0090	42.6658	8029	11	0		Fresh sediment
Sed_90-0073	Single-cell sequencing	k__Bacteria (UID203)	6.11	0.31	Low Quality	298	525013	29769								M0090	38.0338	6179	22	0		Fresh sediment
Sed_90-0074	Single-cell sequencing	root (UID1)	0.52	0	Low Quality	43	15415	1289								M0090	44.8589	345	13	0		Fresh sediment
Sed_90-0075	Single-cell sequencing	k__Bacteria (UID203)	3.76	1.72	Low Quality	416	533187	20112								M0090	36.6191	5485	28	0		Fresh sediment
Sed_90-0076	Single-cell sequencing	k__Bacteria (UID203)	31.72	0	Low Quality	738	1203645	31820	d__Bacteria	p__Acidobacteriota	c__Aminicenantia	o__Aminicenantales	f__Aminicenantaceae	g__	s__	M0090	42.8053	9291	40	0		Fresh sediment
Sed_90-0077	Single-cell sequencing	k__Bacteria (UID209)	16.49	0	Low Quality	254	456804	22477	d__Bacteria	p__Caldatribacteriota	c__JS1	o__SB-45	f__34-128	g__34-128	s__	M0090	35.6691	10251	16	0		Fresh sediment
Sed_90-0078	Single-cell sequencing	k__Archaea (UID2)	0.97	0	Low Quality	25	30454	10145								M0090	41.3443	9363	2	0		Fresh sediment
Sed_90-0079	Single-cell sequencing	root (UID1)	0	0	Comp=0%	151	68234	5073								M0090	42.9375	465	28	0		Fresh sediment
Sed_90-0080	Single-cell sequencing	k__Bacteria (UID203)	9.14	0	Low Quality	201	257505	15008								M0090	40.3543	4129	17	0		Fresh sediment
Sed_90-0081	Single-cell sequencing	k__Bacteria (UID203)	11.64	0	Low Quality	589	739344	46490	d__Bacteria	p__Chloroflexota	c__Dehalococcoidia	o__UBA2777	f__RBG-13-53-26	g__B9-G15	s__	M0090	53.3005	9471	22	1	857	Fresh sediment
Sed_90-0082	Single-cell sequencing	root (UID1)	0	0	Comp=0%	58	52498	11785								M0090	36.6243	4971	4	0		Fresh sediment
Sed_90-0083	Single-cell sequencing	root (UID1)	8.33	0	Low Quality	562	771844	28259	d__Bacteria	p__Bacteroidota	c__Bacteroidia	o__Bacteroidales	f__VadinHA17	g__	s__	M0090	35.8009	6139	28	0		Fresh sediment
Sed_90-0084	Single-cell sequencing	k__Bacteria (UID2495)	31.57	1.69	Low Quality	423	691944	30650	d__Bacteria	p__Caldatribacteriota	c__JS1	o__SB-45	f__34-128	g__34-128	s__	M0090	34.4407	7919	25	2	858	Fresh sediment
Sed_90-0085	Single-cell sequencing	k__Bacteria (UID2495)	18.61	0.07	Low Quality	520	768002	21905	d__Bacteria	p__Aerophobota	c__Aerophobia	o__Aerophobales	f__AE-B3A	g__AE-B3A	s__	M0090	41.6492	4904	40	0		Fresh sediment
Sed_90-0086	Single-cell sequencing	k__Bacteria (UID203)	11.4	0.88	Low Quality	172	366495	37322	d__Bacteria	p__Chloroflexota	c__Dehalococcoidia	o__GIF9	f__UBA5620	g__JACNFS01	s__	M0090	50.094	16508	8	0		Fresh sediment
Sed_90-0087	Single-cell sequencing	root (UID1)	0	0	Comp=0%	165	159173	21115								M0090	54.2064	3464	7	0		Fresh sediment
Sed_90-0088	Single-cell sequencing	k__Bacteria (UID2569)	24.59	0.41	Low Quality	694	962972	20205	d__Bacteria	p__Bacteroidota	c__Bacteroidia	o__Bacteroidales	f__PUMT01	g__	s__	M0090	37.4533	4717	53	1	787	Fresh sediment
Sed_90-0089	Single-cell sequencing	k__Bacteria (UID203)	13.97	0	Low Quality	193	377179	33541								M0090	40.4113	8702	13	0		Fresh sediment
Sed_90-0090	Single-cell sequencing	root (UID1)	0	0	Comp=0%	39	40203	14704								M0090	47.6034	13648	2	0		Fresh sediment
Sed_90-0091	Single-cell sequencing	root (UID1)	8.33	0	Low Quality	252	541754	45313	d__Bacteria	p__Chloroflexota	c__Dehalococcoidia	o__SZUA-161	f__E44-bin15	g__JAAXQM01	s__	M0090	50.4664	10438	14	1	399	Fresh sediment
Sed_90-0092	Single-cell sequencing	c__Deltaproteobacteria (UID3216)	43.6	3.7	Low Quality	1959	2492722	43081	d__Bacteria	p__Desulfobacterota	c__Desulfobacteria	o__Desulfatiglandales	f__Desulfatiglandaceae	g__JACNIU01	s__	M0090	46.9023	4135	144	1	1057	Fresh sediment
Sed_90-0093	Single-cell sequencing	k__Bacteria (UID203)	11.21	0	Low Quality	146	215400	37463	d__Bacteria	p__Caldatribacteriota	c__JS1	o__SB-45	f__34-128	g__	s__	M0090	33.5757	6516	8	0		Fresh sediment
Sed_90-0094	Single-cell sequencing	root (UID1)	0	0	Comp=0%	15	23387	12209								M0090	38.9447	12209	1	0		Fresh sediment
Sed_90-0095	Single-cell sequencing	k__Bacteria (UID203)	22.25	2.63	Low Quality	201	357465	16769								M0090	47.4797	7638	15	0		Fresh sediment
Sed_90-0096	Single-cell sequencing	k__Bacteria (UID238)	60.26	3.21	Medium Quality	900	1272422	39223	d__Bacteria	p__Caldatribacteriota	c__JS1	o__SB-45	f__34-128	g__34-128	s__	M0090	34.8028	5967	51	1	1586	Fresh sediment
Sed_90-0097	Single-cell sequencing	k__Bacteria (UID209)	32.13	0.85	Low Quality	566	783739	32778	d__Bacteria	p__Caldatribacteriota	c__JS1	o__SB-45	f__34-128	g__34-128	s__	M0090	34.8897	8686	22	0		Fresh sediment
Sed_90-0098	Single-cell sequencing	k__Bacteria (UID203)	21.29	2.63	Low Quality	279	466830	24710	d__Bacteria	p__Chloroflexota	c__Dehalococcoidia	o__Dehalococcoidales	f__SOJS01	g__SOJS01	s__	M0090	47.5768	8640	18	0		Fresh sediment
Sed_90-0099	Single-cell sequencing	k__Bacteria (UID203)	6.03	0	Low Quality	308	373235	23548								M0090	40.9167	4089	20	1	485	Fresh sediment
Sed_90-0100	Single-cell sequencing	root (UID1)	0	0	Comp=0%	1	237	237								M0090	38.8186	237	1	0		Fresh sediment
Sed_90-0101	Single-cell sequencing	k__Bacteria (UID3187)	17.73	0.85	Low Quality	303	577470	16816	d__Bacteria	p__Acidobacteriota	c__Aminicenantia	o__Aminicenantales	f__Aminicenantaceae	g__SOIV01	s__	M0090	42.4363	8619	24	0		Fresh sediment
Sed_90-0102	Single-cell sequencing	c__Deltaproteobacteria (UID3216)	26.37	1.65	Low Quality	1541	1464214	16587	d__Bacteria	p__Desulfobacterota	c__Desulfobacteria	o__Desulfatiglandales	f__B25-G16	g__B33-G16	s__	M0090	42.6641	1936	143	0		Fresh sediment
Sed_90-0103	Single-cell sequencing	root (UID1)	0	0	Comp=0%	18	32441	16740								M0090	33.618	16740	1	0		Fresh sediment
Sed_90-0104	Single-cell sequencing	k__Archaea (UID2)	3.74	0	Low Quality	207	240686	18936								M0090	35.1135	4060	15	0		Fresh sediment
Sed_90-0105	Single-cell sequencing	k__Bacteria (UID209)	31.74	0	Low Quality	537	653101	25447	d__Bacteria	p__Caldatribacteriota	c__JS1	o__SB-45	f__34-128	g__34-128	s__	M0090	35.3493	4907	35	0		Fresh sediment
Sed_90-0106	Single-cell sequencing	root (UID1)	0	0	Comp=0%	35	63211	24712								M0090	31.9865	20069	2	0		Fresh sediment
Sed_90-0107	Single-cell sequencing	k__Bacteria (UID203)	15.52	1.72	Low Quality	237	396898	25227	d__Bacteria	p__Caldatribacteriota	c__JS1	o__SB-45	f__34-128	g__34-128	s__	M0090	35.293	8089	14	0		Fresh sediment
Sed_90-0108	Single-cell sequencing	k__Bacteria (UID203)	19.85	1.72	Low Quality	978	431621	8723								M0090	41.7129	446	221	0		Fresh sediment
Sed_90-0109	Single-cell sequencing	k__Bacteria (UID203)	27.74	0	Low Quality	657	910090	25653	d__Bacteria	p__Bacteroidota	c__Bacteroidia	o__Bacteroidales	f__SM23-62	g__	s__	M0090	36.589	4365	51	0		Fresh sediment
Sed_90-0110	Single-cell sequencing	root (UID1)	0	0	Comp=0%	12	13850	6160								M0090	34.7942	1504	2	0		Fresh sediment
Sed_90-0111	Single-cell sequencing	k__Bacteria (UID2329)	16.73	0.66	Low Quality	193	415417	20757	d__Bacteria	p__Patescibacteria	c__Gracilibacteria	o__UBA1369	f__PNNO01	g__	s__	M0090	35.2107	10100	15	0		Fresh sediment
Sed_90-0112	Single-cell sequencing	root (UID1)	0	0	Comp=0%	164	251173	27147								M0090	42.4437	8030	10	0		Fresh sediment
Sed_90-0113	Single-cell sequencing	k__Bacteria (UID203)	14.66	1.72	Low Quality	441	459388	16570								M0090	39.6824	3417	30	0		Fresh sediment
Sed_90-0114	Single-cell sequencing	k__Bacteria (UID203)	28.45	1.72	Low Quality	982	1267501	32533	d__Bacteria	p__Desulfobacterota	c__Desulfobacteria	o__Desulfatiglandales	f__Desulfatiglandaceae	g__JACNIU01	s__	M0090	47.0043	5277	52	0		Fresh sediment
Sed_90-0115	Single-cell sequencing	root (UID1)	0	0	Comp=0%	162	53463	1458								M0090	46.9025	311	54	0		Fresh sediment
Sed_90-0116	Single-cell sequencing	k__Bacteria (UID203)	10.5	0	Low Quality	483	597018	24234								M0090	44.5172	4313	37	0		Fresh sediment
Sed_90-0117	Single-cell sequencing	k__Bacteria (UID2569)	46.16	2.68	Low Quality	1253	1656632	38145	d__Bacteria	p__Bacteroidota	c__Bacteroidia	o__Bacteroidales	f__PUMT01	g__	s__	M0090	36.5422	4948	75	0		Fresh sediment
Sed_90-0118	Single-cell sequencing	k__Bacteria (UID1452)	44.96	0.99	Low Quality	659	1392028	29664	d__Bacteria	p__Chloroflexota	c__Dehalococcoidia	o__UBA2777	f__RBG-13-53-26	g__B9-G15	s__	M0090	54.0027	9336	43	0		Fresh sediment
Sed_90-0119	Single-cell sequencing	root (UID1)	0	0	Comp=0%	1	264	264								M0090	62.1212	264	1	0		Fresh sediment
Sed_90-0120	Single-cell sequencing	k__Bacteria (UID1452)	27.52	0	Low Quality	477	708219	35238	d__Bacteria	p__Chloroflexota	c__Dehalococcoidia	o__SZUA-161	f__E44-bin15	g__JAAXQM01	s__	M0090	51.3107	8454	22	0		Fresh sediment
Sed_90-0121	Single-cell sequencing	root (UID1)	0	0	Comp=0%	42	166023	37232								M0090	31.6812	23358	3	0		Fresh sediment
Sed_90-0122	Single-cell sequencing	root (UID1)	0	0	Comp=0%	75	22348	2306								M0090	41.5294	264	27	0		Fresh sediment
Sed_90-0123	Single-cell sequencing	k__Bacteria (UID203)	11.4	0	Low Quality	376	383329	22132	d__Bacteria	p__Bipolaricaulota	c__Bipolaricaulia	o__UBA7950	f__UBA9294	g__	s__	M0090	48.6883	7701	16	0		Fresh sediment
Sed_90-0124	Single-cell sequencing	k__Bacteria (UID203)	7.84	1.18	Low Quality	1160	1419423	32174								M0090	47.0097	4165	81	0		Fresh sediment
Sed_90-0125	Single-cell sequencing	k__Bacteria (UID2495)	21.03	0	Low Quality	333	678452	34852	d__Bacteria	p__Marinisomatota	c__Marinisomatia	o__Marinisomatales	f__	g__	s__	M0090	35.6129	9218	21	0		Fresh sediment
Sed_90-0126	Single-cell sequencing	c__Deltaproteobacteria (UID3216)	17.12	3.8	Low Quality	495	750891	16640	d__Bacteria	p__Desulfobacterota	c__Desulfobacteria	o__Desulfatiglandales	f__B25-G16	g__B33-G16	s__	M0090	44.5978	5417	44	0		Fresh sediment
Sed_90-0127	Single-cell sequencing	k__Bacteria (UID203)	3.68	0	Low Quality	174	130321	17675								M0090	55.013	1088	23	0		Fresh sediment
Sed_90-0128	Single-cell sequencing	k__Bacteria (UID203)	6.9	0	Low Quality	1118	1520547	25055	d__Bacteria	p__Desulfobacterota	c__Desulfobacteria	o__Desulfatiglandales	f__Desulfatiglandaceae	g__JACNIU01	s__	M0090	46.041	5101	69	1	1273	Fresh sediment
Sed_90-0129	Single-cell sequencing	k__Bacteria (UID203)	34.95	0	Low Quality	262	504474	23044	d__Bacteria	p__Caldatribacteriota	c__JS1	o__SB-45	f__34-128	g__	s__	M0090	34.3856	7285	19	0		Fresh sediment
Sed_90-0130	Single-cell sequencing	k__Bacteria (UID2570)	17.39	0	Low Quality	440	528950	23149	d__Bacteria	p__Marinisomatota	c__Marinisomatia	o__Marinisomatales	f__	g__	s__	M0090	35.5789	3730	35	0		Fresh sediment
Sed_90-0131	Single-cell sequencing		0	0	Comp=0%	0	0	0								M0090	0	0	0	0		Fresh sediment
Sed_90-0132	Single-cell sequencing	k__Bacteria (UID203)	9.25	1.72	Low Quality	133	220402	17944								M0090	34.923	9742	9	0		Fresh sediment
Sed_90-0133	Single-cell sequencing	k__Bacteria (UID203)	16.14	0	Low Quality	344	684018	30477	d__Bacteria	p__Caldatribacteriota	c__JS1	o__SB-45	f__34-128	g__34-128	s__	M0090	34.4783	9061	21	0		Fresh sediment
Sed_90-0134	Single-cell sequencing	k__Bacteria (UID203)	37.93	3.45	Low Quality	301	489294	29739	d__Bacteria	p__Caldatribacteriota	c__JS1	o__SB-45	f__34-128	g__34-128	s__	M0090	34.9515	6026	22	0		Fresh sediment
Sed_90-0135	Single-cell sequencing	k__Bacteria (UID203)	8.62	0	Low Quality	153	289984	32576								M0090	42.0911	6668	10	0		Fresh sediment
Sed_90-0136	Single-cell sequencing	k__Bacteria (UID203)	34.29	1.75	Low Quality	348	607344	28099	d__Bacteria	p__Chloroflexota	c__Dehalococcoidia	o__SZUA-161	f__E44-bin15	g__E29-bin15	s__	M0090	51.0619	8109	21	0		Fresh sediment
Sed_90-0137	Single-cell sequencing	k__Bacteria (UID203)	12.07	0	Low Quality	607	799687	34592								M0090	46.2111	4108	45	1	1540	Fresh sediment
Sed_90-0138	Single-cell sequencing	root (UID1)	0	0	Comp=0%	70	28532	2046								M0090	37.3826	414	19	0		Fresh sediment
Sed_90-0139	Single-cell sequencing	k__Bacteria (UID203)	12.28	0	Low Quality	358	531770	40959	d__Bacteria	p__Marinisomatota	c__Marinisomatia	o__Marinisomatales	f__UBA8229	g__	s__	M0090	37.365	6589	22	0		Fresh sediment
Sed_90-0140	Single-cell sequencing	root (UID1)	0	0	Comp=0%	52	37035	10662								M0090	34.9912	1620	4	0		Fresh sediment
Sed_90-0141	Single-cell sequencing	k__Bacteria (UID203)	24.14	0	Low Quality	492	875027	32178	d__Bacteria	p__Caldatribacteriota	c__JS1	o__SB-45	f__34-128	g__34-128	s__	M0090	35.7607	9656	27	1	530	Fresh sediment
Sed_90-0142	Single-cell sequencing	k__Bacteria (UID237)	15.1	0	Low Quality	329	441802	20401	d__Bacteria	p__Caldatribacteriota	c__JS1	o__SB-45	f__34-128	g__34-128	s__	M0090	35.0307	5770	25	0		Fresh sediment
Sed_90-0143	Single-cell sequencing	k__Bacteria (UID203)	19.97	3.57	Low Quality	2349	2438395	28019	d__Bacteria	p__Desulfobacterota	c__Desulfobacteria	o__Desulfobacterales	f__	g__	s__	M0090	46.3918	2843	198	0		Fresh sediment
Sed_90-0144	Single-cell sequencing	c__Deltaproteobacteria (UID3216)	23.59	0	Low Quality	1165	1753240	27431	d__Bacteria	p__Desulfobacterota	c__Desulfobacteria	o__Desulfatiglandales	f__Desulfatiglandaceae	g__JACNIU01	s__	M0090	47.4311	6704	75	0		Fresh sediment
[truncated: 1,489 more rows]
