# Supplementary material for: Comparative single-cell genomics of Atribacterota JS1 in the Japan Trench hadal sedimentary biosphere
Source: mSphere. 2024 Jan 3;9(1):e00337-23. doi: 10.1128/msphere.00337-23 (PMC10826368; doi:10.1128/msphere.00337-23)
Supplement: Table S4 — The genome statistic of JS1 SAGs ({greater than or equal to}80% completeness and {less than or equal to}10% contamination) and MAGs in the Japan Trench ({greater than or equal to}50% completeness and {less than or equal to}10% contamination). [file msphere.00337-23-s0005.xlsx]

## Sheet: Sheet1
Comparative Single-Cell Genomics of Atribacterota JS1 from the Japan trench subsurface bioshpere
Supplementary table 4 The genome statistic of JS1 SAGs (≥80% completeness and ≤10% contamination) and MAGs in the Japan Trench (≥50% completeness and ≤10% contamination).
Bin Id	Sequencing method	Coassembly method	Site	Clade	Marker lineage	# genomes	# markers	# marker sets	Completeness	Contamination	sum_len	num_seqs	max_len	N50 (length)	N50 (contigs)	GC content
Sed_81-0230	Single-cell sequencing	original	M0081	Clade 6	k__Bacteria (UID209)	5443	105	59	84.18	3.54	1759148	961	72316	9739	43	34.8358
Sed_87-0295	Single-cell sequencing	original	M0087	Clade 6	k__Bacteria (UID209)	5443	105	59	88.14	1.69	2078080	800	126052	16794	34	34.7699
Sed_87-strain1-composite	Single-cell sequencing	composite	M0087	Clade 1	k__Bacteria (UID209)	5443	105	59	89.83	1	2686014	2814	2686006	13181	51	36.01
Sed_93-0007	Single-cell sequencing	original	M0093	Clade 6	k__Bacteria (UID209)	5443	105	59	86.13	1.16	1993145	635	62497	14357	37	34.7184
Sed_93-0151	Single-cell sequencing	original	M0093	Clade 8	k__Bacteria (UID209)	5443	105	59	93.22	1.69	2023723	605	165892	22265	25	34.5293
Sed_93-strain1-ccSAG	Single-cell sequencing	ccSAG	M0093	Clade 6	k__Bacteria (UID209)	5443	105	59	89.83	3.39	1949236	1018	40094	3391	139	35
Sed_93-strain2-ccSAG	Single-cell sequencing	ccSAG	M0093	Clade 7	k__Bacteria (UID238)	2248	125	78	94.87	2.56	2173196	886	41257	4797	106	34.79
Sed_93-strain3-composite	Single-cell sequencing	composite	M0093	Clade 3	k__Bacteria (UID238)	2248	125	78	88.46	1.28	2676632	1731	54823	9079	71	34.64
Sed_93-strain6-composite	Single-cell sequencing	composite	M0093	Clade 9	k__Bacteria (UID209)	5443	105	59	86.44	0.46	2210797	1373	61822	9783	50	34.77
Sed_94-0020	Single-cell sequencing	original	M0094	Clade 7	k__Bacteria (UID209)	5443	105	59	96.46	0.15	2487430	598	81827	22954	32	34.6656
Sed_94-0031	Single-cell sequencing	original	M0094	Clade 4	k__Bacteria (UID209)	5443	105	59	89.98	0	2361702	891	110052	15833	37	34.9595
Sed_94-0063	Single-cell sequencing	original	M0094	Clade 2	k__Bacteria (UID209)	5443	105	59	93.22	0	2407950	485	104194	20888	31	34.5234
Sed_94-0096	Single-cell sequencing	original	M0094	Clade 7	k__Bacteria (UID209)	5443	105	59	81.36	0	1974781	869	68164	11612	43	34.6002
Sed_94-0182	Single-cell sequencing	original	M0094	Clade 7	k__Bacteria (UID209)	5443	105	59	86.44	0	2230511	777	71773	17755	39	34.7444
Sed_94-0215	Single-cell sequencing	original	M0094	Clade 7	k__Bacteria (UID209)	5443	105	59	96.61	1.69	2539064	619	84796	20653	31	34.6656
Sed_94-0218	Single-cell sequencing	original	M0094	Clade 7	k__Bacteria (UID238)	2248	125	78	86.54	3.21	2209190	690	77248	17841	36	34.8424
Sed_94-0245	Single-cell sequencing	original	M0094	Clade 7	k__Bacteria (UID209)	5443	105	59	93.22	0	2424344	604	108589	23033	28	34.7199
Sed_94-0290	Single-cell sequencing	original	M0094	Clade 8	k__Bacteria (UID209)	5443	105	59	83.9	2	1391385	566	64823	16807	22	34.7778
Sed_94-0334	Single-cell sequencing	original	M0094	Clade 7	k__Bacteria (UID209)	5443	105	59	88.14	0	2372659	680	87039	19708	33	34.5188
Sed_94-strain2-composite	Single-cell sequencing	composite	M0094	Clade 9	k__Bacteria (UID209)	5443	105	59	86.67	2	3080303	1993	37569	8819	94	35.01
Sed_94-strain3-ccSAG	Single-cell sequencing	ccSAG	M0094	Clade 1	k__Bacteria (UID209)	5443	105	59	96.61	2.54	1919546	1055	29297	2995	154	35.1
Sed_94-strain4-composite	Single-cell sequencing	composite	M0094	Clade 5	k__Bacteria (UID209)	5443	105	59	96.61	3.39	2888950	2558	58726	4964	121	34.73
Sed_94-strain5-ccSAG	Single-cell sequencing	ccSAG	M0094	Clade 6	k__Bacteria (UID209)	5443	105	59	93.22	5.08	2613864	1692	27014	2240	249	35
Sed_94-strain6-ccSAG	Single-cell sequencing	ccSAG	M0094	Clade 7	k__Bacteria (UID209)	5443	105	59	81.36	3.39	2001193	1127	23957	2955	162	35
E386M0081F1H1.d_mbi.013	Metagenomic sequencing	original	M0081	Clade 6	k__Bacteria (UID238)	2248	125	59	62.46	5.27	1439839	739	14076	2024	209	34.92
E386M0094B1H1.d-mbi.002	Metagenomic sequencing	original	M0094	Clade 7	k__Bacteria (UID238)	2248	125	59	69.52	4.75	1631843	885	13815	1885	275	34.63
E386M0094B1H1.mba.14	Metagenomic sequencing	original	M0094	Clade 7	k__Bacteria (UID209)	5443	105	59	54.99	0	859792	345	13815	2429	119	34.53
E386M0094B1H1.mbi.1	Metagenomic sequencing	original	M0094	Clade 7	k__Bacteria (UID238)	2248	125	59	69.52	4.75	1631843	885	13815	1885	275	34.63
Representative SAGs (SAG with highest genome completeness within each clade) are indicated in red.
