# Supplementary material for: Comparative single-cell genomics of Atribacterota JS1 in the Japan Trench hadal sedimentary biosphere
Source: mSphere. 2024 Jan 3;9(1):e00337-23. doi: 10.1128/msphere.00337-23 (PMC10826368; doi:10.1128/msphere.00337-23)
Supplement: Table S5 — Detection of functional genes in all Atribacterota genome dataset ({greater than or equal to}80% completeness and {less than or equal to}10% contamination) [file msphere.00337-23-s0006.xlsx]

## Sheet: Metabolic
Comparative Single-Cell Genomics of Atribacterota JS1 from the Japan trench subsurface bioshpere
Supplementary table 5 Detection of functional genes in all Atribacterota genome dataset (≥80% completeness and ≤10% contamination).
KO	Gene name	Symbol	pathway	GCA_003561145.1_ASM356114v1_genomic	GCA_007128145.1_ASM712814v1_genomic	GCA_007119915.1_ASM711991v1_genomic	GCA_018056205.1_ASM1805620v1_genomic	GCA_012517635.1_ASM1251763v1_genomic	GCA_012517485.1_ASM1251748v1_genomic	GCA_012837485.1_ASM1283748v1_genomic	GCA_002069605.1_ASM206960v1_genomic	GCF_015775515.1_ASM1577551v1_genomic	GCA_015775515.1_ASM1577551v1_genomic	GCA_003542295.1_ASM354229v1_genomic	GCA_003486325.1_ASM348632v1_genomic	GCA_021160045.1_ASM2116004v1_genomic	GCA_021159025.1_ASM2115902v1_genomic	GCA_018056825.1_ASM1805682v1_genomic	GCA_012728195.1_ASM1272819v1_genomic	GCA_002385475.1_ASM238547v1_genomic	GCA_013314795.1_ASM1331479v1_genomic	GCA_014359405.1_ASM1435940v1_genomic	GCA_011363075.1_ASM1136307v1_genomic	GCA_011361955.1_ASM1136195v1_genomic	GCA_000353875.1__Ca._Caldatribacterium_californiense__genomic	GCA_011370655.1_ASM1137065v1_genomic	GCA_000347575.1_77CS_OP9_bin_genomic	GCA_011047355.1_ASM1104735v1_genomic	GCA_015489775.1_ASM1548977v1_genomic	GCA_012962725.1_ASM1296272v1_genomic	GCA_016934875.1_ASM1693487v1_genomic	GCA_018433665.1_SM3_genomic	GCA_018400375.1_ASM1840037v1_genomic	GCA_018402425.1_ASM1840242v1_genomic	GCA_018400815.1_ASM1840081v1_genomic	GCA_012520575.1_ASM1252057v1_genomic	GCA_018054125.1_ASM1805412v1_genomic	GCA_018435805.1_R3_genomic	GCA_002452835.1_ASM245283v1_genomic	GCA_002441285.1_ASM244128v1_genomic	GCA_002418655.1_ASM241865v1_genomic	GCA_002383355.1_ASM238335v1_genomic	GCA_011041575.1_ASM1104157v1_genomic	GCA_003513845.1_ASM351384v1_genomic	GCA_002781685.1_ASM278168v1_genomic	GCA_002779155.1_ASM277915v1_genomic	GCA_002782675.1_ASM278267v1_genomic	GCA_002789755.1_ASM278975v1_genomic	GCA_001873345.1_ASM187334v1_genomic
K00198	anaerobic carbon-monoxide dehydrogenase catalytic subunit [EC:1.2.7.4]	cooS, acsA	Wood-Ljungdahl pathway	0	0	0	0	0	0	0	0	0	0	0	0	0	0	0	0	0	0	0	0	0	0	0	0	0	0	0	0	0	0	0	0	0	0	0	0	0	0	0	0	0	0	0	0	0	0
K05299+K15022	formate dehydrogenase	fhd	Wood-Ljungdahl pathway	0	0	0	0	0	0	0	0	0	0	0	0	0	0	0	0	0	0	0	0	0	0	0	0	0	0	0	1	0	0	0	0	0	0	0	0	0	0	0	1	0	0	0	0	0	0
K01491	methylenetetrahydrofolate dehydrogenase (NADP+) / methenyltetrahydrofolate cyclohydrolase [EC:1.5.1.5 3.5.4.9]	folD	Wood-Ljungdahl pathway	1	1	0	0	1	1	1	1	1	1	1	1	1	1	1	1	1	1	1	1	0	1	1	1	1	0	0	1	1	0	1	1	1	1	1	1	1	1	1	0	1	1	1	1	1	1
K00297	methylenetetrahydrofolate reductase (NADH) [EC:1.5.1.54]	metF, MTHFR	Wood-Ljungdahl pathway	1	1	1	1	1	1	1	1	1	1	1	1	0	0	1	1	1	0	1	1	1	1	1	1	1	0	0	0	0	1	1	0	1	1	1	1	1	1	1	1	1	1	0	1	1	1
K15023	5-methyltetrahydrofolate corrinoid/iron sulfur protein methyltransferase [EC:2.1.1.258]	acsE	Wood-Ljungdahl pathway	1	1	1	0	0	0	0	0	0	0	0	0	0	0	0	0	0	0	0	0	0	0	0	0	0	0	0	0	0	0	0	0	0	0	0	0	0	0	0	0	0	0	0	0	0	0
K14138+K00197+K00194	CODH/ACS complex	CODH/ACS complex	Wood-Ljungdahl pathway	0	0	0	0	0	0	0	0	0	0	0	0	0	0	0	0	0	0	0	0	0	0	0	0	0	0	0	0	0	0	0	0	0	0	0	0	0	0	0	0	0	0	0	0	0	0
K00845	glucokinase [EC:2.7.1.2]	glk	glycolysis	1	1	1	1	1	1	1	1	1	1	1	1	1	1	0	1	1	1	1	1	1	1	1	1	1	0	1	1	1	1	0	0	1	1	1	1	1	1	1	1	1	1	0	0	0	0
K1810 or K06859 or K13810 or K15916	glucose-6-phosphate isomerase	EC:5.3.1.9	glycolysis	1	1	1	1	0	1	1	1	1	1	1	1	1	1	1	1	1	1	1	1	1	1	1	1	1	1	1	1	0	1	1	1	1	0	1	1	1	0	1	1	1	1	1	1	1	1
K00850 or K16370 or 21071	6-phosphofructokinase	EC:2.7.1.11	glycolysis	0	1	1	1	1	1	1	1	1	1	1	1	1	1	1	1	1	1	1	1	1	1	1	1	1	1	1	1	1	1	1	1	1	1	1	1	1	1	1	1	1	1	1	1	1	1
K01624 or K11645	fructose-bisphosphate aldolase	EC:4.1.2.13	glycolysis	1	1	1	1	1	1	1	1	1	1	1	1	0	0	1	1	1	1	1	1	1	1	1	1	1	1	1	1	1	1	1	1	1	0	1	1	1	1	1	1	1	0	0	1	1	1
K01803	triosephosphate isomerase (TIM) [EC:5.3.1.1]	TPI, tpiA	glycolysis	1	1	1	0	1	1	1	1	1	1	1	1	1	1	1	1	1	1	1	1	1	1	1	1	1	1	0	1	1	1	1	1	1	1	1	1	1	1	1	1	1	1	1	1	1	1
K00134 or K00150	glyceraldehyde 3-phosphate dehydrogenase	EC:1.2.1.12	glycolysis	1	1	1	1	1	1	1	1	1	1	1	1	0	0	1	1	1	1	1	1	1	0	1	1	0	1	1	1	1	1	1	0	1	1	1	1	1	1	1	1	1	1	1	1	1	1
K00927	phosphoglycerate kinase [EC:2.7.2.3]	PGK, pgk	glycolysis	0	1	1	0	0	0	1	1	1	1	1	1	1	1	1	1	1	1	1	1	1	1	1	1	1	0	0	0	1	1	1	1	1	1	1	0	1	1	1	1	1	1	0	1	1	1
K01834 or K15635	2,3-bisphosphoglycerate-independent phosphoglycerate mutase	EC:5.4.2.12	glycolysis	1	1	1	0	1	1	1	1	1	1	1	1	1	1	1	1	1	1	1	1	1	1	1	1	1	0	1	0	0	1	1	1	1	1	1	0	1	1	1	0	1	1	1	1	1	1
K01689	enolase [EC:4.2.1.11]	ENO, eno	glycolysis	1	1	0	0	0	1	1	1	1	1	1	1	1	1	1	1	1	1	1	1	1	1	1	1	1	1	0	0	1	1	1	1	1	0	1	1	1	1	1	1	1	1	0	1	1	1
K00873	pyruvate kinase [EC:2.7.1.40]	PK, pyk	glycolysis	0	1	1	1	1	1	1	1	1	1	1	1	0	0	0	0	0	1	1	1	1	1	1	1	1	0	0	1	0	1	1	0	1	0	0	0	1	1	1	1	1	1	1	1	1	1
K01647	citrate synthase [EC:2.3.3.1]	CS, gltA	TCA cycle	0	0	0	0	0	0	0	0	0	0	0	0	0	0	0	0	0	0	0	0	0	0	0	0	0	0	0	0	0	0	0	0	0	0	0	0	0	0	0	0	0	0	0	0	0	0
K01681	aconitate hydratase [EC:4.2.1.3]	ACO, acnA	TCA cycle	0	0	0	0	0	0	0	0	0	0	0	0	0	0	0	0	0	0	0	0	0	0	0	0	0	1	0	0	0	0	0	0	0	0	0	1	1	1	1	1	1	1	1	1	1	1
K00030	isocitrate dehydrogenase (NAD+) [EC:1.1.1.41]	IDH3	TCA cycle	1	1	1	1	1	1	1	1	1	1	1	1	0	0	0	1	0	1	1	1	0	1	1	1	1	0	0	0	0	0	0	0	0	0	0	1	1	1	1	1	1	1	1	1	1	1
K00174+K00175	2-oxoglutarate/2-oxoacid ferredoxin oxidoreductase	korB, oorB, oforB	TCA cycle	0	1	1	0	1	1	1	1	1	1	1	1	0	0	1	1	1	1	1	1	1	1	1	1	1	1	1	1	1	1	1	1	1	1	1	1	1	1	1	1	1	1	1	1	1	1
K01902+K01903	succinyl-CoA synthetase	EC:6.2.1.5	TCA cycle	0	0	0	0	0	0	0	0	0	0	0	0	0	0	0	0	0	0	0	0	0	0	0	0	0	0	0	0	0	0	0	0	0	0	0	0	0	0	0	1	0	0	0	0	1	0
K00234+K00235+K00236	succinate dehydrogenase (ubiquinone) membrane anchor subunit	EC:1.3.5.1	TCA cycle	0	0	0	0	0	0	0	0	0	0	0	0	0	0	0	0	0	0	0	0	0	0	0	0	0	0	0	0	0	0	0	0	0	0	0	0	0	0	0	0	0	0	0	0	0	0
K00237	succinate dehydrogenase (ubiquinone) membrane anchor subunit	SDHD, SDH4	TCA cycle	0	0	0	0	0	0	0	0	0	0	0	0	0	0	0	0	0	0	0	0	0	0	0	0	0	0	0	0	0	0	0	0	0	0	0	0	0	0	0	0	0	0	0	0	0	0
K01677+K01678	fumarate hydratase	E4.2.1.2	TCA cycle	1	1	0	0	1	1	1	1	1	1	1	1	0	0	0	1	1	1	1	1	1	1	1	1	1	0	0	0	0	0	1	1	1	1	1	1	1	1	1	0	1	1	1	1	1	1
K00024	malate dehydrogenase [EC:1.1.1.37]	mdh	TCA cycle	0	0	0	0	0	0	0	0	0	0	0	0	0	0	0	0	0	0	0	0	0	0	0	0	0	0	0	0	0	0	0	0	0	0	0	0	0	0	0	0	0	0	0	0	0	0
K03737	pyruvate-ferredoxin/flavodoxin oxidoreductase [EC:1.2.7.1 1.2.7.-]	por, nifJ	Pyruvate oxidation	0	0	0	0	1	1	1	1	1	1	0	1	0	0	1	1	1	1	1	1	1	1	1	1	0	1	0	0	0	1	1	1	1	0	0	0	1	1	1	1	0	1	1	1	1	1
K00625 or K13788 or K15024	phosphotransacetylase	EC:2.3.1.8	Acetyl-CoA to acetate	1	1	1	1	1	1	1	1	1	1	1	1	1	1	1	1	1	1	1	1	1	1	1	1	1	1	1	1	1	1	1	1	1	1	1	0	1	1	1	0	1	1	1	1	1	1
K00925	acetate kinase [EC:2.7.2.1]	ackA	Acetyl-CoA to acetate	1	1	1	1	1	1	1	1	1	1	1	1	1	1	1	1	1	1	1	1	1	1	1	1	1	1	1	1	1	1	1	1	1	1	1	1	1	1	1	0	1	1	1	1	1	0
K00122	formate dehydrogenase [EC:1.17.1.9]	FDH	Formate to CO2	0	0	0	0	0	0	0	0	0	0	0	0	0	0	0	0	0	0	0	0	0	0	0	0	0	1	0	0	1	1	1	0	1	1	1	1	1	1	1	1	1	1	1	1	1	1
K00656	formate C-acetyltransferase [EC:2.3.1.54]	E2.3.1.54, pflD	Formate to pyruvate	1	1	1	1	1	1	0	0	1	1	0	1	0	0	0	1	1	1	0	0	0	0	0	0	0	0	0	0	0	1	1	1	1	1	0	1	1	1	1	1	1	0	1	1	0	0
K04021	aldehyde dehydrogenase	eutE	Acetaldehyde methanolism	1	0	0	1	1	1	1	1	1	1	1	0	0	0	0	0	0	1	0	1	1	1	1	1	0	0	0	0	0	0	0	0	0	0	0	0	1	0	0	0	0	1	1	1	1	1
K13954	alcohol dehydrogenase	yiaY	Acetaldehyde methanolism	1	1	1	1	1	1	1	1	1	1	1	1	1	1	1	1	1	1	1	1	1	1	1	1	1	0	0	0	1	1	1	1	1	0	0	0	1	1	1	1	1	0	0	0	0	0
K04028	ethanolamine utilization protein EutN	eutN	Acetaldehyde methanolism	1	0	0	1	1	1	1	1	1	1	1	0	0	0	0	0	0	1	0	1	1	1	1	1	0	0	0	0	0	0	0	0	0	0	0	0	1	0	0	0	0	1	1	1	1	1
K00929	butyrate kinase [EC:2.7.2.7]	buk	Butyrate degradation	1	0	0	0	0	0	0	0	0	0	0	0	0	0	0	0	0	0	0	0	0	0	0	0	0	1	0	1	1	1	1	1	1	1	1	1	1	1	1	1	1	1	1	1	1	1
K00248	butyryl-CoA dehydrogenase [EC:1.3.8.1]	ACADS, bcd	Butyrate degradation	0	0	0	0	0	0	0	0	0	0	0	0	0	0	0	0	0	0	0	0	0	0	0	0	0	0	0	0	0	1	0	0	0	0	0	0	0	0	0	0	0	0	0	0	0	0
K01715 or K01692	enoyl-CoA hydratase	EC:4.2.1.17	Butyrate degradation	0	0	0	0	0	0	0	0	0	0	0	1	0	0	0	0	0	0	0	0	0	0	0	0	0	0	0	0	0	0	0	0	0	0	1	0	0	0	0	0	0	0	0	0	0	0
K01782	3-hydroxyacyl-CoA dehydrogenase / enoyl-CoA hydratase / 3-hydroxybutyryl-CoA epimerase [EC:1.1.1.35 4.2.1.17 5.1.2.3]	fadJ	Butyrate degradation	0	0	0	0	0	0	0	0	0	0	0	0	0	0	0	0	0	0	0	0	0	0	0	0	0	0	0	0	0	0	0	0	0	0	0	0	0	0	0	0	0	0	0	0	0	0
K00074	paaH, hbd, fadB, mmgB;3-hydroxybutyryl-CoA dehydrogenase [EC:1.1.1.157]	paaH, hbd, fadB, mmgB	Butyrate degradation	0	0	0	0	0	0	0	0	0	0	0	1	0	0	0	0	0	0	0	0	0	0	0	0	0	0	0	0	0	0	0	0	0	0	0	0	0	0	0	0	0	0	0	0	0	0
K00626	acetyl-CoA C-acetyltransferase [EC:2.3.1.9]	E2.3.1.9, atoB	Butyrate degradation	0	0	0	0	0	0	0	0	0	0	0	1	0	0	0	0	0	0	0	0	0	0	0	0	0	0	0	0	0	0	0	0	0	0	0	1	0	0	1	0	1	0	0	0	0	0
K00632	acetyl-CoA acyltransferase [EC:2.3.1.16]	fadA, fadI	Butyrate degradation	0	0	0	0	0	0	0	0	0	0	0	0	0	0	0	0	0	0	0	0	0	0	0	0	0	0	0	0	0	0	0	0	0	0	0	0	0	0	0	0	0	0	0	0	0	0
K00932	propionate kinase [EC:2.7.2.15]	tdcD	Propionate degradation	0	0	0	0	0	0	0	0	0	0	0	0	0	0	0	0	0	0	0	0	0	0	0	0	0	0	0	0	0	0	0	0	0	0	0	0	0	0	0	0	0	0	0	0	0	0
K00925	acetate kinase [EC:2.7.2.1]	ackA:propionate	Propionate degradation	1	1	1	1	1	1	1	1	1	1	1	1	1	1	1	1	1	1	1	1	1	1	1	1	1	1	1	1	1	1	1	1	1	1	1	1	1	1	1	0	1	1	1	1	1	0
K13923	phosphate propanoyltransferase	pduL	Propionate degradation	0	0	0	0	0	0	0	0	0	0	0	0	0	0	0	0	0	0	0	0	0	0	0	0	0	0	0	0	0	0	0	0	0	0	0	0	0	0	0	0	0	0	0	0	0	0
K01966	propionyl-CoA carboxylase beta chain [EC:6.4.1.3 2.1.3.15]	PCCB, pccB	Propionate degradation	1	1	0	1	1	1	1	1	1	1	1	1	0	0	0	1	1	1	1	1	1	1	1	1	0	1	0	0	1	1	1	0	1	1	1	1	1	1	1	0	1	0	1	0	1	1
K01847+K01848+K01849	methylmalonyl-CoA mutase	E5.4.99.2B	Propionate degradation	0	0	0	0	0	0	0	0	0	0	0	0	0	0	0	0	0	0	0	0	0	0	0	0	0	0	1	1	0	1	1	1	1	1	1	1	1	1	0	1	1	1	1	1	1	1
K00666	putative AMP-dependent CoA ligase/synthetase	assK	Fumarate-addinng	0	0	0	0	1	1	1	1	1	1	1	1	0	0	0	0	0	0	0	0	0	0	0	0	0	0	0	0	0	0	0	0	0	0	0	0	0	0	0	0	0	0	0	0	0	0
K07540	fumarate-adding enzyme [EC:4.1.99.11]	fae	Fumarate-addinng	0	0	0	0	0	0	0	0	0	0	0	0	0	0	0	0	0	0	0	0	0	0	0	0	0	0	0	0	0	0	0	0	0	0	0	0	0	0	0	0	0	0	0	0	0	0
K00237 or K00239 or K00240	succinate dehydrogenase	shd	Electron-bifurcating formate dehydrogenase and associated genes	0	0	1	0	0	0	0	0	0	0	1	0	0	0	0	1	1	0	0	0	0	0	0	0	0	0	0	0	0	0	0	0	0	0	0	0	0	0	0	1	0	1	0	1	0	0
K22338 or K22339 or K22340	formate dehydrogenase (NAD+, ferredoxin) subunit	hylABC	Electron-bifurcating formate dehydrogenase and associated genes	0	0	0	0	0	1	1	1	0	0	0	0	0	0	1	1	1	1	0	0	0	1	0	0	1	0	0	0	0	0	0	0	1	0	0	0	1	0	0	0	0	0	0	0	0	0
K00334+K00335+K00336	NADH-quinone oxidoreductase	EC:7.1.1.2	Electron-bifurcating formate dehydrogenase and associated genes	1	1	1	1	1	1	1	1	1	1	1	1	1	1	1	1	1	1	1	1	1	1	1	1	1	0	0	1	1	1	1	1	0	1	1	1	1	1	1	0	1	0	0	0	0	0
K02379	FdhD protein	fdhD	Electron-bifurcating formate dehydrogenase and associated genes	0	0	0	0	0	0	0	0	0	0	0	0	0	0	0	0	0	0	0	0	0	0	0	1	0	0	0	1	0	1	0	1	1	1	1	1	1	1	1	1	1	1	1	1	1	1
K03752	molybdenum cofactor guanylyltransferase [EC:2.7.7.77]	mobA	Electron-bifurcating formate dehydrogenase and associated genes	0	0	0	0	0	0	0	0	0	0	0	0	0	0	0	0	0	0	0	0	0	0	0	1	0	1	1	1	1	1	0	1	1	1	1	1	1	1	1	1	1	1	1	1	1	1
K04652	hydrogenase nickel incorporation protein HypB	hypB	Electron-bifurcating formate dehydrogenase and associated genes	0	0	0	0	0	0	0	0	0	0	0	0	0	0	0	0	0	0	0	0	0	0	0	0	0	0	0	0	0	1	1	1	0	1	1	1	0	1	1	1	1	1	1	1	1	1
K06212	formate transporter	focA	Electron-bifurcating formate dehydrogenase and associated genes	0	0	0	0	0	1	1	1	1	1	1	1	1	1	0	1	1	0	1	1	0	0	0	0	1	0	0	0	1	0	0	0	0	1	1	1	1	0	0	0	0	1	1	1	1	1
K18016+K18017+K18023	membrane-bound hydrogenase	mbh	Membrane-bound hydrogenase	0	0	0	0	0	0	0	0	0	0	0	0	0	0	0	0	0	0	0	0	0	0	0	0	0	1	0	0	0	1	1	1	1	1	1	1	1	1	1	1	1	1	0	0	0	0
K03612+K003613+K03614+K03615+K03616+K03617	electron transport complex	Rnf	Electron transport complex	0	0	0	1	1	1	1	0	1	1	1	1	1	1	1	1	1	0	0	1	0	1	1	1	1	0	0	0	0	0	0	0	0	0	0	0	0	0	0	0	0	0	0	0	0	0
K10671+K10672	glycine reductase complex component	grdEB	Glycine betain degradation	0	0	0	0	0	0	0	0	0	0	0	0	0	0	0	0	0	0	0	0	0	0	0	0	0	0	0	0	0	0	0	0	0	0	0	0	0	0	0	0	0	0	0	0	0	0
K10670+K21577	glycine/sarcosine/betaine reductase complex	grdAC	Glycine betain degradation	0	0	0	0	0	0	0	0	0	0	0	0	0	0	0	0	0	0	0	0	0	0	0	0	0	0	0	0	0	0	0	0	0	0	0	0	0	0	0	0	0	0	0	0	0	0
K14083	trimethylamine---corrinoid protein Co-methyltransferase	mtgB	Glycine betain degradation	1	1	1	1	1	1	1	1	1	1	1	1	0	0	0	0	0	1	1	1	0	1	1	1	1	0	0	1	0	0	0	0	0	0	0	0	0	0	0	0	0	0	0	0	0	0
K06726+K10439+K10440+10441	ribose transport system	ribose	transporter	0	0	0	0	0	1	0	0	0	0	0	0	0	0	0	0	0	0	0	0	0	0	0	0	0	1	1	0	0	1	0	0	0	0	0	0	1	0	0	1	0	0	0	0	0	1
K10823+K15580+K15581+K15582+K15583	oligopeptide transport system	oligopeptide	transporter	0	0	0	0	0	0	0	0	0	0	0	0	0	0	0	0	0	0	0	0	0	0	0	0	0	1	0	0	0	0	0	0	1	0	0	0	0	0	0	0	1	0	0	0	0	0
K01995+K01997+K01998+K01999	branched-chain amino acid transport system	branched-chain amino acid	transporter	0	1	1	1	1	1	1	1	1	1	1	1	1	1	0	1	1	1	1	1	1	1	1	1	1	1	1	1	1	1	1	1	1	1	1	1	1	1	1	1	1	1	1	1	1	1
K10232+K10233+K10234	alpha-glucoside transport system	alpha-glucoside	transporter	0	0	0	0	0	0	0	0	0	0	0	0	0	0	0	0	0	0	0	0	0	0	0	0	0	0	0	0	0	1	1	0	0	1	1	1	1	1	1	0	1	0	1	0	0	0
K02036+K02037+K02038+K02040	phosphate transport system	phosphate	transporter	0	1	0	0	1	1	1	1	1	1	0	0	1	1	0	1	1	0	1	1	1	1	1	1	1	0	0	0	1	0	0	0	1	1	0	1	0	1	1	0	1	0	0	0	0	0
K01176	alpha-amylase	alpha-amylase	Organic carbon degradation	0	0	0	0	0	0	0	0	0	0	0	1	0	0	0	0	0	0	0	0	0	0	0	0	0	0	0	0	0	1	1	1	0	0	0	0	0	0	0	0	0	0	0	0	0	0
K01178	glucoamylase	glucoamylase	Organic carbon degradation	0	0	0	0	0	0	0	0	0	0	0	0	0	0	0	0	0	0	0	0	0	0	0	0	0	0	0	0	0	0	0	0	0	0	0	0	0	0	0	0	0	0	0	0	0	0
K01812	D-galacturonate isomerase	D-galacturonate isomerase	Organic carbon degradation	0	1	0	0	0	1	1	1	1	1	1	0	0	0	0	1	1	0	1	1	1	1	1	1	1	1	0	0	0	1	1	1	0	1	1	1	1	0	0	0	0	0	0	0	0	0
K05350	beta-glucosidase	beta-glucosidase	Organic carbon degradation	0	0	1	0	1	0	0	0	1	1	0	0	0	0	1	1	1	1	1	1	1	1	0	1	1	1	0	0	0	0	0	0	0	0	0	0	0	0	0	0	0	0	0	0	0	0
K08679	D-galacturonate epimerase	D-galacturonate epimerase	Organic carbon degradation	1	0	0	0	0	0	0	0	0	0	0	1	0	0	0	0	0	0	0	0	0	0	0	0	0	0	0	1	0	0	1	0	0	0	0	0	0	0	0	0	0	0	0	0	0	0
Peptidase M20	Peptidase M20	Peptidase M20	Peptidase	0	0	0	0	0	0	0	0	0	0	0	0	0	0	0	0	0	0	0	0	0	0	0	0	0	0	0	0	0	0	0	0	0	0	0	0	0	0	0	1	0	0	0	0	0	0
Peptidase M24	Peptidase M24	Peptidase M24	Peptidase	0	1	1	0	1	1	1	1	1	1	1	1	0	0	1	1	1	1	1	0	1	1	1	1	1	0	0	0	0	0	0	0	0	0	1	0	1	1	1	0	0	1	1	1	1	1
Peptidase M48	Peptidase M48	Peptidase M48	Peptidase	0	0	0	0	0	0	0	0	0	0	0	0	0	0	0	0	0	0	0	0	0	0	0	0	0	1	0	0	0	1	1	1	1	0	1	1	0	0	0	0	1	1	1	1	1	1
Peptidase S8	Peptidase S8	Peptidase S8	Peptidase	1	0	0	0	0	0	0	1	1	1	0	0	1	1	0	0	0	1	0	1	0	0	0	0	0	0	0	0	0	0	0	0	0	0	0	0	0	0	0	0	0	0	0	0	0	0
Clostripain	Clostripain	Clostripain	Peptidase	0	0	0	0	1	1	1	1	1	1	0	1	1	1	1	0	0	1	0	0	0	1	1	1	1	0	0	0	1	0	1	0	0	0	0	0	1	1	1	0	1	0	0	0	0	0
[truncated: 43 more columns]
